# Supplementary material for: qcCHIP: an R package to identify clonal hematopoiesis variants using cohort-specific data characteristics
Source: Bioinformatics. 2025 Sep 17;41(9):btaf522. doi: 10.1093/bioinformatics/btaf522 (PMC12466928; doi:10.1093/bioinformatics/btaf522)
Supplement: btaf522_Supplementary_Data [file btaf522_supplementary_data.zip]

Archive with 2 entries (2 files):
- Supplementary_Figs_revise.pdf
- Supplementary_Table_1.xlsx
