# Supplementary material for: qcCHIP: an R package to identify clonal hematopoiesis variants using cohort-specific data characteristics
Source: Bioinformatics. 2025 Sep 17;41(9):btaf522. doi: 10.1093/bioinformatics/btaf522 (PMC12466928; doi:10.1093/bioinformatics/btaf522)
Supplement: btaf522_Supplementary_Data [file btaf522_supplementary_data.zip › Supplementary_Table_1.xlsx]

## Sheet: Breast
Chr	Start	End	Ref	Alt	Gene.refGene	v_name	group
chr1	1793245	1793245	C	A	GNB1	chr1:1793245:1793245:C:A	True positive
chr1	1804512	1804512	C	A	GNB1	chr1:1804512:1804512:C:A	True positive
chr1	1815790	1815790	T	C	GNB1	chr1:1815790:1815790:T:C	True positive
chr1	36466136	36466136	T	G	CSF3R	chr1:36466136:36466136:T:G	True positive
chr1	36471446	36471446	G	T	CSF3R	chr1:36471446:36471446:G:T	True positive
chr1	36472540	36472540	G	T	CSF3R	chr1:36472540:36472540:G:T	True positive
chr1	43339469	43339469	T	A	MPL	chr1:43339469:43339469:T:A	True positive
chr1	43339480	43339480	C	G	MPL	chr1:43339480:43339480:C:G	False positive
chr1	43339482	43339482	C	G	MPL	chr1:43339482:43339482:C:G	False positive
chr1	43339484	43339484	C	G	MPL	chr1:43339484:43339484:C:G	False positive
chr1	43349322	43349324	CTG	-	MPL	chr1:43349322:43349324:CTG:-	False positive
chr1	43349338	43349338	G	T	MPL	chr1:43349338:43349338:G:T	True positive
chr1	64844762	64844762	G	T	JAK1	chr1:64844762:64844762:G:T	True positive
chr1	64857744	64857744	C	A	JAK1	chr1:64857744:64857744:C:A	True positive
chr1	64873450	64873450	T	C	JAK1	chr1:64873450:64873450:T:C	True positive
chr1	64879102	64879102	G	C	JAK1	chr1:64879102:64879102:G:C	True positive
chr1	150942974	150942974	G	A	SETDB1	chr1:150942974:150942974:G:A	True positive
chr1	150959235	150959235	G	T	SETDB1	chr1:150959235:150959235:G:T	True positive
chr1	150960938	150960938	T	G	SETDB1	chr1:150960938:150960938:T:G	False positive
chr1	150961117	150961117	A	G	SETDB1	chr1:150961117:150961117:A:G	True positive
chr1	150964258	150964258	C	T	SETDB1	chr1:150964258:150964258:C:T	True positive
chr10	8055867	8055867	C	T	GATA3	chr10:8055867:8055867:C:T	True positive
chr10	8058391	8058391	T	C	GATA3	chr10:8058391:8058391:T:C	False positive
chr10	8058470	8058470	C	T	GATA3	chr10:8058470:8058470:C:T	True positive
chr10	87864101	87864104	GGCT	-	PTEN	chr10:87864101:87864104:GGCT:-	False positive
chr10	87933123	87933123	A	T	PTEN	chr10:87933123:87933123:A:T	True positive
chr10	110580959	110580959	T	A	SMC3	chr10:110580959:110580959:T:A	True positive
chr10	110580965	110580965	G	T	SMC3	chr10:110580965:110580965:G:T	True positive
chr10	110581004	110581004	C	T	SMC3	chr10:110581004:110581004:C:T	True positive
chr10	110602070	110602070	G	T	SMC3	chr10:110602070:110602070:G:T	True positive
chr10	110602488	110602488	C	A	SMC3	chr10:110602488:110602488:C:A	True positive
chr11	32389131	32389131	G	A	WT1	chr11:32389131:32389131:G:A	True positive
chr11	32428559	32428559	G	A	WT1	chr11:32428559:32428559:G:A	True positive
chr11	32435073	32435075	GCC	-	WT1	chr11:32435073:32435075:GCC:-	False positive
chr11	64769521	64769521	G	T	SF1	chr11:64769521:64769521:G:T	True positive
chr11	64770340	64770340	C	T	SF1	chr11:64770340:64770340:C:T	True positive
chr11	86264242	86264242	C	A	EED	chr11:86264242:86264242:C:A	True positive
chr11	118476938	118476938	C	A	KMT2A	chr11:118476938:118476938:C:A	True positive
chr11	118478033	118478033	C	A	KMT2A	chr11:118478033:118478033:C:A	True positive
chr11	118493100	118493100	T	A	KMT2A	chr11:118493100:118493100:T:A	True positive
chr11	118502431	118502442	CAGTAGGTGATC	-	KMT2A	chr11:118502431:118502442:CAGTAGGTGATC:-	False positive
chr11	118502464	118502464	G	A	KMT2A	chr11:118502464:118502464:G:A	True positive
chr11	118502956	118502956	C	A	KMT2A	chr11:118502956:118502956:C:A	True positive
chr11	118505446	118505446	C	A	KMT2A	chr11:118505446:118505446:C:A	True positive
chr11	118505545	118505545	C	T	KMT2A	chr11:118505545:118505545:C:T	True positive
chr11	119285256	119285256	C	A	CBL	chr11:119285256:119285256:C:A	True positive
chr12	11885959	11885959	A	G	ETV6	chr12:11885959:11885959:A:G	True positive
chr12	22625478	22625478	G	T	ETNK1	chr12:22625478:22625478:G:T	True positive
chr12	22673500	22673500	G	T	ETNK1	chr12:22673500:22673500:G:T	True positive
chr12	22673607	22673607	G	T	ETNK1	chr12:22673607:22673607:G:T	True positive
chr12	22684952	22684952	T	A	ETNK1	chr12:22684952:22684952:T:A	True positive
chr12	49024944	49024944	C	T	KMT2D	chr12:49024944:49024944:C:T	True positive
chr12	49038336	49038336	T	C	KMT2D	chr12:49038336:49038336:T:C	True positive
chr12	49038565	49038565	G	T	KMT2D	chr12:49038565:49038565:G:T	True positive
chr12	49040626	49040626	G	A	KMT2D	chr12:49040626:49040626:G:A	True positive
chr12	49042323	49042323	C	T	KMT2D	chr12:49042323:49042323:C:T	False positive
chr12	49044933	49044933	G	T	KMT2D	chr12:49044933:49044933:G:T	True positive
chr12	49048729	49048731	TCC	-	KMT2D	chr12:49048729:49048731:TCC:-	False positive
chr12	49050701	49050702	CA	TG	KMT2D	chr12:49050701:49050702:CA:TG	False positive
chr12	49050963	49050963	G	T	KMT2D	chr12:49050963:49050963:G:T	True positive
chr12	49051027	49051027	G	A	KMT2D	chr12:49051027:49051027:G:A	True positive
chr12	49051193	49051193	T	G	KMT2D	chr12:49051193:49051193:T:G	False positive
chr12	49051272	49051272	A	T	KMT2D	chr12:49051272:49051272:A:T	False positive
chr12	49051274	49051274	T	G	KMT2D	chr12:49051274:49051274:T:G	False positive
chr12	49051336	49051336	G	C	KMT2D	chr12:49051336:49051336:G:C	True positive
chr12	49051753	49051753	T	G	KMT2D	chr12:49051753:49051753:T:G	False positive
chr12	49051760	49051760	T	G	KMT2D	chr12:49051760:49051760:T:G	False positive
chr12	49051995	49051995	G	C	KMT2D	chr12:49051995:49051995:G:C	True positive
chr12	49052591	49052591	G	T	KMT2D	chr12:49052591:49052591:G:T	True positive
chr12	49053578	49053578	C	T	KMT2D	chr12:49053578:49053578:C:T	True positive
chr12	49631417	49631417	T	C	PRPF40B	chr12:49631417:49631417:T:C	False positive
chr12	49631429	49631429	T	G	PRPF40B	chr12:49631429:49631429:T:G	False positive
chr12	49641986	49641986	G	A	PRPF40B	chr12:49641986:49641986:G:A	True positive
chr12	49643254	49643254	C	T	PRPF40B	chr12:49643254:49643254:C:T	True positive
chr12	112489061	112489061	G	T	PTPN11	chr12:112489061:112489061:G:T	True positive
chr12	112504762	112504762	T	A	PTPN11	chr12:112504762:112504762:T:A	True positive
chr13	28023394	28023394	C	A	FLT3	chr13:28023394:28023394:C:A	True positive
chr13	28037233	28037233	C	T	FLT3	chr13:28037233:28037233:C:T	True positive
chr13	28037235	28037235	G	T	FLT3	chr13:28037235:28037235:G:T	True positive
chr13	28050151	28050151	A	T	FLT3	chr13:28050151:28050151:A:T	True positive
chr13	28052595	28052595	G	T	FLT3	chr13:28052595:28052595:G:T	True positive
chr13	28061906	28061906	C	A	FLT3	chr13:28061906:28061906:C:A	True positive
chr13	32688518	32688518	G	T	PDS5B	chr13:32688518:32688518:G:T	True positive
chr13	32701344	32701344	G	T	PDS5B	chr13:32701344:32701344:G:T	True positive
chr13	32753340	32753340	C	A	PDS5B	chr13:32753340:32753340:C:A	True positive
chr13	32755878	32755878	C	A	PDS5B	chr13:32755878:32755878:C:A	True positive
chr13	32758091	32758091	C	T	PDS5B	chr13:32758091:32758091:C:T	False positive
chr13	32758095	32758095	G	T	PDS5B	chr13:32758095:32758095:G:T	False positive
chr13	32758160	32758160	G	C	PDS5B	chr13:32758160:32758160:G:C	True positive
chr13	32758184	32758184	G	A	PDS5B	chr13:32758184:32758184:G:A	True positive
chr13	32770173	32770173	A	T	PDS5B	chr13:32770173:32770173:A:T	True positive
chr15	90084834	90084834	C	T	IDH2	chr15:90084834:90084834:C:T	True positive
chr15	90084874	90084874	T	C	IDH2	chr15:90084874:90084874:T:C	True positive
chr15	90085007	90085007	A	G	IDH2	chr15:90085007:90085007:A:G	True positive
chr15	90085043	90085043	A	G	IDH2	chr15:90085043:90085043:A:G	True positive
chr15	90085304	90085304	C	T	IDH2	chr15:90085304:90085304:C:T	True positive
chr15	90088702	90088702	C	T	IDH2	chr15:90088702:90088702:C:T	False positive
chr16	3729135	3729137	TGC	-	CREBBP	chr16:3729135:3729137:TGC:-	False positive
chr16	3729253	3729253	T	G	CREBBP	chr16:3729253:3729253:T:G	False positive
chr16	3744912	3744912	T	A	CREBBP	chr16:3744912:3744912:T:A	True positive
chr16	3767741	3767741	G	T	CREBBP	chr16:3767741:3767741:G:T	True positive
chr16	3767818	3767818	T	A	CREBBP	chr16:3767818:3767818:T:A	True positive
chr16	3769283	3769283	T	C	CREBBP	chr16:3769283:3769283:T:C	True positive
chr16	3773789	3773789	C	A	CREBBP	chr16:3773789:3773789:C:A	True positive
chr16	3773831	3773831	G	A	CREBBP	chr16:3773831:3773831:G:A	True positive
chr16	3773849	3773849	C	T	CREBBP	chr16:3773849:3773849:C:T	True positive
chr16	3850422	3850422	G	T	CREBBP	chr16:3850422:3850422:G:T	True positive
chr16	3850526	3850526	T	C	CREBBP	chr16:3850526:3850526:T:C	True positive
chr16	67610915	67610915	G	A	CTCF	chr16:67610915:67610915:G:A	True positive
chr16	67610995	67610995	A	C	CTCF	chr16:67610995:67610995:A:C	True positive
chr16	67611405	67611405	G	C	CTCF	chr16:67611405:67611405:G:C	True positive
chr16	67616850	67616850	G	A	CTCF	chr16:67616850:67616850:G:A	True positive
chr16	67628548	67628548	G	T	CTCF	chr16:67628548:67628548:G:T	True positive
chr16	67636759	67636759	C	A	CTCF	chr16:67636759:67636759:C:A	True positive
chr17	1658257	1658257	C	G	PRPF8	chr17:1658257:1658257:C:G	True positive
chr17	1659947	1659947	T	A	PRPF8	chr17:1659947:1659947:T:A	True positive
chr17	1659993	1659993	G	T	PRPF8	chr17:1659993:1659993:G:T	True positive
chr17	1660435	1660435	A	C	PRPF8	chr17:1660435:1660435:A:C	True positive
chr17	1674543	1674543	C	A	PRPF8	chr17:1674543:1674543:C:A	True positive
chr17	1675257	1675257	A	C	PRPF8	chr17:1675257:1675257:A:C	True positive
chr17	1675660	1675660	G	T	PRPF8	chr17:1675660:1675660:G:T	True positive
chr17	1676001	1676001	T	C	PRPF8	chr17:1676001:1676001:T:C	True positive
chr17	1676288	1676288	G	T	PRPF8	chr17:1676288:1676288:G:T	True positive
chr17	1679087	1679087	C	T	PRPF8	chr17:1679087:1679087:C:T	True positive
chr17	1683546	1683546	T	C	PRPF8	chr17:1683546:1683546:T:C	True positive
chr17	7673590	7673590	C	T	TP53	chr17:7673590:7673590:C:T	True positive
chr17	7673802	7673802	C	T	TP53	chr17:7673802:7673802:C:T	True positive
chr17	7673806	7673806	C	T	TP53	chr17:7673806:7673806:C:T	True positive
chr17	7674212	7674212	T	C	TP53	chr17:7674212:7674212:T:C	True positive
chr17	7674220	7674220	C	T	TP53	chr17:7674220:7674220:C:T	True positive
chr17	7674230	7674230	C	A	TP53	chr17:7674230:7674230:C:A	True positive
chr17	7674252	7674252	C	T	TP53	chr17:7674252:7674252:C:T	True positive
chr17	7674268	7674268	A	C	TP53	chr17:7674268:7674268:A:C	True positive
chr17	7674872	7674872	T	C	TP53	chr17:7674872:7674872:T:C	True positive
chr17	7674890	7674890	T	C	TP53	chr17:7674890:7674890:T:C	True positive
chr17	7675077	7675077	G	C	TP53	chr17:7675077:7675077:G:C	True positive
chr17	31181743	31181743	G	T	NF1	chr17:31181743:31181743:G:T	True positive
chr17	31182549	31182549	G	T	NF1	chr17:31182549:31182549:G:T	True positive
chr17	31225229	31225229	G	T	NF1	chr17:31225229:31225229:G:T	True positive
chr17	31232812	31232812	C	A	NF1	chr17:31232812:31232812:C:A	True positive
chr17	31249018	31249018	C	T	NF1	chr17:31249018:31249018:C:T	True positive
chr17	31259083	31259083	C	T	NF1	chr17:31259083:31259083:C:T	True positive
chr17	31336777	31336777	C	A	NF1	chr17:31336777:31336777:C:A	True positive
chr17	31336848	31336848	T	G	NF1	chr17:31336848:31336848:T:G	True positive
chr17	31340589	31340589	G	A	NF1	chr17:31340589:31340589:G:A	True positive
chr17	31374082	31374082	G	T	NF1	chr17:31374082:31374082:G:T	True positive
chr17	31975482	31975482	G	T	SUZ12	chr17:31975482:31975482:G:T	True positive
chr17	31996810	31996810	T	G	SUZ12	chr17:31996810:31996810:T:G	True positive
chr17	31996817	31996817	A	G	SUZ12	chr17:31996817:31996817:A:G	True positive
chr17	39765941	39765941	A	G	IKZF3	chr17:39765941:39765941:A:G	True positive
chr17	39792927	39792927	G	T	IKZF3	chr17:39792927:39792927:G:T	True positive
chr17	42323043	42323045	CTT	-	STAT3	chr17:42323043:42323045:CTT:-	False positive
chr17	60623548	60623548	T	A	PPM1D	chr17:60623548:60623548:T:A	True positive
chr17	60623586	60623586	A	C	PPM1D	chr17:60623586:60623586:A:C	True positive
chr17	60623660	60623660	G	T	PPM1D	chr17:60623660:60623660:G:T	True positive
chr17	60663028	60663028	-	C	PPM1D	chr17:60663028:60663028:-:C	True positive
chr17	60663078	60663078	T	-	PPM1D	chr17:60663078:60663078:T:-	True positive
chr17	60663082	60663082	-	GA	PPM1D	chr17:60663082:60663082:-:GA	False positive
chr17	60663133	60663133	C	-	PPM1D	chr17:60663133:60663133:C:-	True positive
chr17	60663148	60663148	G	-	PPM1D	chr17:60663148:60663148:G:-	True positive
chr17	60663148	60663148	G	T	PPM1D	chr17:60663148:60663148:G:T	True positive
chr17	60663158	60663171	AAGAAAATTGCGCT	-	PPM1D	chr17:60663158:60663171:AAGAAAATTGCGCT:-	True positive
chr17	60663183	60663184	TT	-	PPM1D	chr17:60663183:60663184:TT:-	True positive
chr17	60663274	60663274	A	-	PPM1D	chr17:60663274:60663274:A:-	True positive
chr17	60663277	60663277	A	G	PPM1D	chr17:60663277:60663277:A:G	True positive
chr17	60663290	60663290	G	T	PPM1D	chr17:60663290:60663290:G:T	True positive
chr17	60663313	60663313	-	A	PPM1D	chr17:60663313:60663313:-:A	True positive
chr17	60663334	60663334	T	-	PPM1D	chr17:60663334:60663334:T:-	True positive
chr17	60663365	60663365	-	C	PPM1D	chr17:60663365:60663365:-:C	True positive
chr17	60663388	60663388	C	T	PPM1D	chr17:60663388:60663388:C:T	True positive
chr17	60663445	60663445	C	T	PPM1D	chr17:60663445:60663445:C:T	True positive
chr17	60663493	60663493	C	A	PPM1D	chr17:60663493:60663493:C:A	True positive
chr17	65056337	65056337	G	T	GNA13	chr17:65056337:65056337:G:T	True positive
chr17	65056350	65056351	CG	-	GNA13	chr17:65056350:65056351:CG:-	False positive
chr17	76736877	76736877	G	A	SRSF2	chr17:76736877:76736877:G:A	True positive
chr17	76736877	76736877	G	C	SRSF2	chr17:76736877:76736877:G:C	True positive
chr17	76736877	76736877	G	T	SRSF2	chr17:76736877:76736877:G:T	True positive
chr18	44876706	44876706	A	T	SETBP1	chr18:44876706:44876706:A:T	False positive
chr18	44951438	44951438	C	T	SETBP1	chr18:44951438:44951438:C:T	False positive
chr18	44952705	44952705	G	T	SETBP1	chr18:44952705:44952705:G:T	True positive
chr18	45038551	45038551	C	T	SETBP1	chr18:45038551:45038551:C:T	True positive
chr18	45063640	45063640	A	G	SETBP1	chr18:45063640:45063640:A:G	True positive
chr19	12940279	12940279	C	T	CALR	chr19:12940279:12940279:C:T	True positive
chr19	12940356	12940356	C	A	CALR	chr19:12940356:12940356:C:A	True positive
chr19	17831756	17831756	C	T	JAK3	chr19:17831756:17831756:C:T	True positive
chr19	17831786	17831786	A	G	JAK3	chr19:17831786:17831786:A:G	True positive
chr19	17832875	17832875	A	T	JAK3	chr19:17832875:17832875:A:T	True positive
chr19	17835132	17835132	G	T	JAK3	chr19:17835132:17835132:G:T	True positive
chr19	55660186	55660186	G	T	U2AF2	chr19:55660186:55660186:G:T	False positive
chr2	25234293	25234293	A	G	DNMT3A	chr2:25234293:25234293:A:G	True positive
chr2	25234307	25234307	G	A	DNMT3A	chr2:25234307:25234307:G:A	True positive
chr2	25234307	25234307	G	T	DNMT3A	chr2:25234307:25234307:G:T	True positive
chr2	25234355	25234355	A	T	DNMT3A	chr2:25234355:25234355:A:T	True positive
chr2	25234362	25234362	G	T	DNMT3A	chr2:25234362:25234362:G:T	True positive
chr2	25234373	25234373	C	A	DNMT3A	chr2:25234373:25234373:C:A	True positive
chr2	25234373	25234373	C	T	DNMT3A	chr2:25234373:25234373:C:T	True positive
chr2	25234374	25234374	G	A	DNMT3A	chr2:25234374:25234374:G:A	True positive
chr2	25234374	25234374	G	T	DNMT3A	chr2:25234374:25234374:G:T	True positive
chr2	25234401	25234401	G	A	DNMT3A	chr2:25234401:25234401:G:A	True positive
chr2	25235726	25235726	A	G	DNMT3A	chr2:25235726:25235726:A:G	True positive
chr2	25235755	25235755	A	G	DNMT3A	chr2:25235755:25235755:A:G	True positive
chr2	25235758	25235758	G	A	DNMT3A	chr2:25235758:25235758:G:A	True positive
chr2	25236937	25236937	T	C	DNMT3A	chr2:25236937:25236937:T:C	True positive
chr2	25239135	25239135	C	T	DNMT3A	chr2:25239135:25239135:C:T	True positive
chr2	25239147	25239147	G	T	DNMT3A	chr2:25239147:25239147:G:T	True positive
chr2	25239148	25239148	T	A	DNMT3A	chr2:25239148:25239148:T:A	True positive
chr2	25239149	25239149	T	C	DNMT3A	chr2:25239149:25239149:T:C	True positive
chr2	25239151	25239151	C	T	DNMT3A	chr2:25239151:25239151:C:T	True positive
chr2	25239199	25239199	A	G	DNMT3A	chr2:25239199:25239199:A:G	True positive
chr2	25239209	25239209	G	A	DNMT3A	chr2:25239209:25239209:G:A	True positive
chr2	25240310	25240310	A	G	DNMT3A	chr2:25240310:25240310:A:G	True positive
chr2	25240313	25240313	G	A	DNMT3A	chr2:25240313:25240313:G:A	True positive
chr2	25240327	25240328	TT	-	DNMT3A	chr2:25240327:25240328:TT:-	True positive
chr2	25240328	25240328	T	A	DNMT3A	chr2:25240328:25240328:T:A	True positive
chr2	25240358	25240360	CAA	-	DNMT3A	chr2:25240358:25240360:CAA:-	False positive
chr2	25240360	25240360	A	G	DNMT3A	chr2:25240360:25240360:A:G	True positive
chr2	25240361	25240361	A	G	DNMT3A	chr2:25240361:25240361:A:G	True positive
chr2	25240371	25240371	G	C	DNMT3A	chr2:25240371:25240371:G:C	True positive
chr2	25240372	25240372	A	-	DNMT3A	chr2:25240372:25240372:A:-	True positive
chr2	25240379	25240379	G	T	DNMT3A	chr2:25240379:25240379:G:T	True positive
chr2	25240404	25240405	AT	-	DNMT3A	chr2:25240404:25240405:AT:-	True positive
chr2	25240414	25240414	A	G	DNMT3A	chr2:25240414:25240414:A:G	True positive
chr2	25240417	25240426	CGGTAGAACT	-	DNMT3A	chr2:25240417:25240426:CGGTAGAACT:-	True positive
chr2	25240417	25240417	C	T	DNMT3A	chr2:25240417:25240417:C:T	True positive
chr2	25240420	25240420	T	C	DNMT3A	chr2:25240420:25240420:T:C	True positive
chr2	25240427	25240427	-	A	DNMT3A	chr2:25240427:25240427:-:A	True positive
chr2	25240438	25240438	C	T	DNMT3A	chr2:25240438:25240438:C:T	True positive
chr2	25240439	25240439	G	-	DNMT3A	chr2:25240439:25240439:G:-	True positive
chr2	25240439	25240439	G	A	DNMT3A	chr2:25240439:25240439:G:A	True positive
chr2	25240442	25240442	-	CG	DNMT3A	chr2:25240442:25240442:-:CG	True positive
chr2	25241575	25241575	A	C	DNMT3A	chr2:25241575:25241575:A:C	True positive
chr2	25241588	25241588	C	A	DNMT3A	chr2:25241588:25241588:C:A	True positive
chr2	25241630	25241633	CCGT	-	DNMT3A	chr2:25241630:25241633:CCGT:-	True positive
chr2	25241636	25241636	-	G	DNMT3A	chr2:25241636:25241636:-:G	True positive
chr2	25241656	25241656	G	A	DNMT3A	chr2:25241656:25241656:G:A	True positive
chr2	25241687	25241687	A	C	DNMT3A	chr2:25241687:25241687:A:C	True positive
chr2	25241695	25241695	A	G	DNMT3A	chr2:25241695:25241695:A:G	True positive
chr2	25243928	25243928	C	A	DNMT3A	chr2:25243928:25243928:C:A	True positive
chr2	25243928	25243928	C	G	DNMT3A	chr2:25243928:25243928:C:G	True positive
chr2	25243930	25243930	C	T	DNMT3A	chr2:25243930:25243930:C:T	True positive
chr2	25243931	25243931	G	A	DNMT3A	chr2:25243931:25243931:G:A	True positive
chr2	25244157	25244157	-	T	DNMT3A	chr2:25244157:25244157:-:T	True positive
chr2	25244190	25244190	G	A	DNMT3A	chr2:25244190:25244190:G:A	True positive
chr2	25244214	25244214	G	A	DNMT3A	chr2:25244214:25244214:G:A	True positive
chr2	25244231	25244231	T	-	DNMT3A	chr2:25244231:25244231:T:-	True positive
chr2	25244263	25244263	C	-	DNMT3A	chr2:25244263:25244263:C:-	False positive
chr2	25244265	25244265	A	C	DNMT3A	chr2:25244265:25244265:A:C	True positive
chr2	25244266	25244267	GG	-	DNMT3A	chr2:25244266:25244267:GG:-	True positive
chr2	25244270	25244272	TCT	-	DNMT3A	chr2:25244270:25244272:TCT:-	False positive
chr2	25244331	25244331	A	-	DNMT3A	chr2:25244331:25244331:A:-	True positive
chr2	25244579	25244579	C	T	DNMT3A	chr2:25244579:25244579:C:T	True positive
chr2	25244609	25244609	T	G	DNMT3A	chr2:25244609:25244609:T:G	True positive
chr2	25245264	25245264	G	A	DNMT3A	chr2:25245264:25245264:G:A	True positive
chr2	25245292	25245292	T	-	DNMT3A	chr2:25245292:25245292:T:-	True positive
chr2	25246030	25246030	C	-	DNMT3A	chr2:25246030:25246030:C:-	True positive
chr2	25246032	25246032	G	-	DNMT3A	chr2:25246032:25246032:G:-	True positive
chr2	25246245	25246245	G	T	DNMT3A	chr2:25246245:25246245:G:T	True positive
chr2	25246269	25246269	C	T	DNMT3A	chr2:25246269:25246269:C:T	True positive
chr2	25246276	25246276	-	CCGTGTAC	DNMT3A	chr2:25246276:25246276:-:CCGTGTAC	True positive
chr2	25246659	25246659	A	T	DNMT3A	chr2:25246659:25246659:A:T	True positive
chr2	25246661	25246661	C	A	DNMT3A	chr2:25246661:25246661:C:A	True positive
chr2	25246678	25246684	AATCATG	-	DNMT3A	chr2:25246678:25246684:AATCATG:-	True positive
chr2	25246725	25246725	-	T	DNMT3A	chr2:25246725:25246725:-:T	True positive
chr2	25246750	25246757	CAGCTTCC	-	DNMT3A	chr2:25246750:25246757:CAGCTTCC:-	True positive
chr2	25246764	25246764	G	A	DNMT3A	chr2:25246764:25246764:G:A	True positive
chr2	25247107	25247107	G	A	DNMT3A	chr2:25247107:25247107:G:A	True positive
chr2	25247120	25247120	G	T	DNMT3A	chr2:25247120:25247120:G:T	True positive
chr2	25247133	25247133	A	G	DNMT3A	chr2:25247133:25247133:A:G	True positive
chr2	25247157	25247157	-	C	DNMT3A	chr2:25247157:25247157:-:C	True positive
chr2	25247158	25247158	C	-	DNMT3A	chr2:25247158:25247158:C:-	True positive
chr2	25247595	25247595	G	A	DNMT3A	chr2:25247595:25247595:G:A	True positive
chr2	25247628	25247628	C	T	DNMT3A	chr2:25247628:25247628:C:T	True positive
chr2	25247647	25247647	G	A	DNMT3A	chr2:25247647:25247647:G:A	True positive
chr2	25247664	25247664	C	T	DNMT3A	chr2:25247664:25247664:C:T	True positive
chr2	25247666	25247666	C	T	DNMT3A	chr2:25247666:25247666:C:T	True positive
chr2	25247682	25247682	C	A	DNMT3A	chr2:25247682:25247682:C:A	True positive
chr2	25247699	25247699	-	C	DNMT3A	chr2:25247699:25247699:-:C	True positive
chr2	25247712	25247712	C	T	DNMT3A	chr2:25247712:25247712:C:T	True positive
chr2	25247719	25247719	C	A	DNMT3A	chr2:25247719:25247719:C:A	True positive
chr2	25247719	25247719	C	G	DNMT3A	chr2:25247719:25247719:C:G	True positive
chr2	25247719	25247719	C	T	DNMT3A	chr2:25247719:25247719:C:T	True positive
chr2	25247733	25247733	C	G	DNMT3A	chr2:25247733:25247733:C:G	True positive
chr2	25248184	25248184	A	-	DNMT3A	chr2:25248184:25248184:A:-	True positive
chr2	25248193	25248193	G	-	DNMT3A	chr2:25248193:25248193:G:-	True positive
chr2	25248218	25248218	T	-	DNMT3A	chr2:25248218:25248218:T:-	True positive
chr2	25275025	25275025	C	A	DNMT3A	chr2:25275025:25275025:C:A	True positive
chr2	25282474	25282474	G	T	DNMT3A	chr2:25282474:25282474:G:T	True positive
chr2	25282588	25282588	G	T	DNMT3A	chr2:25282588:25282588:G:T	True positive
chr2	25742849	25742849	T	C	ASXL2	chr2:25742849:25742849:T:C	True positive
chr2	25742982	25742982	C	T	ASXL2	chr2:25742982:25742982:C:T	True positive
chr2	25743067	25743067	G	T	ASXL2	chr2:25743067:25743067:G:T	True positive
chr2	25743445	25743445	C	A	ASXL2	chr2:25743445:25743445:C:A	True positive
chr2	25743998	25743998	G	T	ASXL2	chr2:25743998:25743998:G:T	True positive
chr2	25767630	25767630	A	T	ASXL2	chr2:25767630:25767630:A:T	True positive
chr2	25767714	25767714	C	T	ASXL2	chr2:25767714:25767714:C:T	True positive
chr2	25806305	25806305	A	C	ASXL2	chr2:25806305:25806305:A:C	True positive
chr2	197401438	197401438	G	A	SF3B1	chr2:197401438:197401438:G:A	True positive
chr2	197402079	197402079	G	T	SF3B1	chr2:197402079:197402079:G:T	True positive
chr2	197402601	197402601	C	A	SF3B1	chr2:197402601:197402601:C:A	True positive
chr2	197408060	197408060	C	A	SF3B1	chr2:197408060:197408060:C:A	True positive
chr2	208242120	208242120	G	T	IDH1	chr2:208242120:208242120:G:T	True positive
chr20	32358789	32358791	AGA	-	ASXL1	chr20:32358789:32358791:AGA:-	False positive
chr20	32429416	32429416	G	A	ASXL1	chr20:32429416:32429416:G:A	True positive
chr20	32431398	32431398	G	T	ASXL1	chr20:32431398:32431398:G:T	True positive
chr20	32434600	32434622	CACCACTGCCATAGAGAGGCGGC	-	ASXL1	chr20:32434600:32434622:CACCACTGCCATAGAGAGGCGGC:-	True positive
chr20	32435035	32435035	T	-	ASXL1	chr20:32435035:32435035:T:-	False positive
chr20	32435134	32435134	C	-	ASXL1	chr20:32435134:32435134:C:-	True positive
chr20	32435224	32435224	A	T	ASXL1	chr20:32435224:32435224:A:T	True positive
chr20	32435458	32435458	A	T	ASXL1	chr20:32435458:32435458:A:T	True positive
chr20	32435605	32435605	C	T	ASXL1	chr20:32435605:32435605:C:T	True positive
chr20	32436099	32436099	C	A	ASXL1	chr20:32436099:32436099:C:A	True positive
chr20	32436404	32436404	C	T	ASXL1	chr20:32436404:32436404:C:T	True positive
chr20	58840138	58840138	G	T	GNAS	chr20:58840138:58840138:G:T	True positive
chr20	58840147	58840147	G	A	GNAS	chr20:58840147:58840147:G:A	True positive
chr20	58840164	58840164	C	A	GNAS	chr20:58840164:58840164:C:A	True positive
chr20	58840521	58840521	A	G	GNAS	chr20:58840521:58840521:A:G	True positive
chr20	58854608	58854608	A	C	GNAS	chr20:58854608:58854608:A:C	True positive
chr20	58854641	58854641	C	G	GNAS	chr20:58854641:58854641:C:G	True positive
chr20	58854660	58854660	A	C	GNAS	chr20:58854660:58854660:A:C	True positive
chr20	58854663	58854664	TG	CT	GNAS	chr20:58854663:58854664:TG:CT	False positive
chr20	58855067	58855067	G	T	GNAS	chr20:58855067:58855067:G:T	True positive
chr20	58891853	58891855	CTG	-	GNAS	chr20:58891853:58891855:CTG:-	False positive
chr20	58909365	58909365	C	A	GNAS	chr20:58909365:58909365:C:A	True positive
chr20	58909365	58909365	C	T	GNAS	chr20:58909365:58909365:C:T	True positive
chr21	34792308	34792308	A	G	RUNX1	chr21:34792308:34792308:A:G	False positive
chr21	34792311	34792311	G	C	RUNX1	chr21:34792311:34792311:G:C	False positive
chr21	34792313	34792313	T	C	RUNX1	chr21:34792313:34792313:T:C	False positive
chr21	34792325	34792325	A	C	RUNX1	chr21:34792325:34792325:A:C	False positive
chr21	34792518	34792518	T	A	RUNX1	chr21:34792518:34792518:T:A	True positive
chr21	34886917	34886917	C	A	RUNX1	chr21:34886917:34886917:C:A	True positive
chr21	43104331	43104331	T	G	U2AF1;U2AF1L5	chr21:43104331:43104331:T:G	True positive
chr21	43107466	43107466	C	G	U2AF1;U2AF1L5	chr21:43107466:43107466:C:G	True positive
chr22	30337050	30337050	C	A	SF3A1	chr22:30337050:30337050:C:A	True positive
chr22	30338790	30338790	G	C	SF3A1	chr22:30338790:30338790:G:C	True positive
chr22	30338841	30338841	G	T	SF3A1	chr22:30338841:30338841:G:T	True positive
chr22	30342328	30342328	G	T	SF3A1	chr22:30342328:30342328:G:T	True positive
chr22	41137769	41137769	G	T	EP300	chr22:41137769:41137769:G:T	True positive
chr22	41141082	41141082	A	G	EP300	chr22:41141082:41141082:A:G	True positive
chr22	41141111	41141111	C	G	EP300	chr22:41141111:41141111:C:G	True positive
chr22	41157235	41157235	C	T	EP300	chr22:41157235:41157235:C:T	True positive
chr22	41170429	41170429	C	T	EP300	chr22:41170429:41170429:C:T	True positive
chr22	41173719	41173719	G	T	EP300	chr22:41173719:41173719:G:T	True positive
chr22	41178027	41178027	A	-	EP300	chr22:41178027:41178027:A:-	False positive
chr22	41178034	41178034	A	T	EP300	chr22:41178034:41178034:A:T	False positive
chr22	41178040	41178040	-	T	EP300	chr22:41178040:41178040:-:T	False positive
chr22	41178375	41178377	CAG	-	EP300	chr22:41178375:41178377:CAG:-	False positive
chr3	38138788	38138788	C	T	MYD88	chr3:38138788:38138788:C:T	True positive
chr3	38141150	38141150	T	C	MYD88	chr3:38141150:38141150:T:C	True positive
chr3	47057359	47057359	T	C	SETD2	chr3:47057359:47057359:T:C	True positive
chr3	47062269	47062269	T	C	SETD2	chr3:47062269:47062269:T:C	True positive
chr3	47083794	47083794	G	A	SETD2	chr3:47083794:47083794:G:A	True positive
chr3	47083804	47083804	A	T	SETD2	chr3:47083804:47083804:A:T	True positive
chr3	47088228	47088228	G	T	SETD2	chr3:47088228:47088228:G:T	True positive
chr3	47105999	47105999	C	A	SETD2	chr3:47105999:47105999:C:A	True positive
chr3	47113982	47113982	C	A	SETD2	chr3:47113982:47113982:C:A	True positive
chr3	47121396	47121396	C	T	SETD2	chr3:47121396:47121396:C:T	True positive
chr3	47122031	47122031	C	A	SETD2	chr3:47122031:47122031:C:A	True positive
chr3	47124481	47124481	C	A	SETD2	chr3:47124481:47124481:C:A	True positive
chr3	105681586	105681586	T	G	CBLB	chr3:105681586:105681586:T:G	True positive
chr3	105693584	105693584	A	C	CBLB	chr3:105693584:105693584:A:C	True positive
chr3	105702212	105702212	G	A	CBLB	chr3:105702212:105702212:G:A	True positive
chr3	105853613	105853613	T	A	CBLB	chr3:105853613:105853613:T:A	True positive
chr3	128481220	128481220	G	T	GATA2	chr3:128481220:128481220:G:T	True positive
chr3	128481941	128481941	C	T	GATA2	chr3:128481941:128481941:C:T	True positive
chr3	136343928	136343928	A	T	STAG1	chr3:136343928:136343928:A:T	True positive
chr3	136349176	136349176	G	T	STAG1	chr3:136349176:136349176:G:T	True positive
chr3	136452092	136452092	T	C	STAG1	chr3:136452092:136452092:T:C	True positive
chr3	136472449	136472449	G	A	STAG1	chr3:136472449:136472449:G:A	True positive
chr4	54695553	54695556	CCAT	-	KIT	chr4:54695553:54695556:CCAT:-	False positive
chr4	54699701	54699701	G	T	KIT	chr4:54699701:54699701:G:T	True positive
chr4	54707259	54707259	C	A	KIT	chr4:54707259:54707259:C:A	True positive
chr4	54725913	54725913	C	A	KIT	chr4:54725913:54725913:C:A	True positive
chr4	54727232	54727232	C	A	KIT	chr4:54727232:54727232:C:A	True positive
chr4	54729352	54729352	A	T	KIT	chr4:54729352:54729352:A:T	True positive
chr4	54738441	54738441	T	A	KIT	chr4:54738441:54738441:T:A	True positive
chr4	105234448	105234448	-	T	TET2	chr4:105234448:105234448:-:T	True positive
chr4	105234764	105234764	C	-	TET2	chr4:105234764:105234764:C:-	True positive
chr4	105235132	105235134	CAC	-	TET2	chr4:105235132:105235134:CAC:-	False positive
chr4	105235284	105235284	G	T	TET2	chr4:105235284:105235284:G:T	True positive
chr4	105235603	105235603	C	T	TET2	chr4:105235603:105235603:C:T	True positive
chr4	105236010	105236010	C	T	TET2	chr4:105236010:105236010:C:T	True positive
chr4	105236184	105236184	T	A	TET2	chr4:105236184:105236184:T:A	True positive
chr4	105236188	105236191	AAAT	-	TET2	chr4:105236188:105236191:AAAT:-	True positive
chr4	105236310	105236310	C	T	TET2	chr4:105236310:105236310:C:T	True positive
chr4	105236757	105236757	C	T	TET2	chr4:105236757:105236757:C:T	True positive
chr4	105236868	105236868	C	T	TET2	chr4:105236868:105236868:C:T	True positive
chr4	105237080	105237080	-	A	TET2	chr4:105237080:105237080:-:A	True positive
chr4	105237106	105237106	A	G	TET2	chr4:105237106:105237106:A:G	True positive
chr4	105237214	105237214	-	A	TET2	chr4:105237214:105237214:-:A	True positive
chr4	105241390	105241390	G	A	TET2	chr4:105241390:105241390:G:A	True positive
chr4	105243622	105243622	G	A	TET2	chr4:105243622:105243622:G:A	True positive
chr4	105259681	105259681	G	T	TET2	chr4:105259681:105259681:G:T	True positive
chr4	105259747	105259747	T	C	TET2	chr4:105259747:105259747:T:C	True positive
chr4	105269640	105269640	C	A	TET2	chr4:105269640:105269640:C:A	True positive
chr4	105275301	105275301	C	-	TET2	chr4:105275301:105275301:C:-	True positive
chr4	105275317	105275317	C	T	TET2	chr4:105275317:105275317:C:T	True positive
chr4	105275326	105275326	G	-	TET2	chr4:105275326:105275326:G:-	True positive
chr5	150070264	150070264	C	T	CSF1R	chr5:150070264:150070264:C:T	True positive
chr5	171390100	171390100	T	A	NPM1	chr5:171390100:171390100:T:A	True positive
chr5	171391315	171391315	G	T	NPM1	chr5:171391315:171391315:G:T	True positive
chr5	171400202	171400202	G	T	NPM1	chr5:171400202:171400202:G:T	True positive
chr5	171410541	171410541	-	TGTT	NPM1	chr5:171410541:171410541:-:TGTT	False positive
chr6	78941191	78941191	G	T	PHIP	chr6:78941191:78941191:G:T	True positive
chr6	78941205	78941205	C	A	PHIP	chr6:78941205:78941205:C:A	True positive
chr6	78946103	78946103	G	A	PHIP	chr6:78946103:78946103:G:A	True positive
chr6	78970055	78970055	G	T	PHIP	chr6:78970055:78970055:G:T	True positive
chr6	78998383	78998383	G	T	PHIP	chr6:78998383:78998383:G:T	True positive
chr6	79015134	79015134	A	T	PHIP	chr6:79015134:79015134:A:T	True positive
chr6	79015204	79015204	C	T	PHIP	chr6:79015204:79015204:C:T	True positive
chr6	79016616	79016616	G	T	PHIP	chr6:79016616:79016616:G:T	True positive
chr6	107459092	107459093	GA	AT	PDSS2	chr6:107459092:107459093:GA:AT	False positive
chr6	107459110	107459111	AT	TC	PDSS2	chr6:107459110:107459111:AT:TC	False positive
chr7	50368294	50368294	G	T	IKZF1	chr7:50368294:50368294:G:T	True positive
chr7	50382665	50382665	C	T	IKZF1	chr7:50382665:50382665:C:T	True positive
chr7	50382699	50382699	C	T	IKZF1	chr7:50382699:50382699:C:T	True positive
chr7	102195570	102195570	G	T	CUX1	chr7:102195570:102195570:G:T	True positive
chr7	102197153	102197153	T	C	CUX1	chr7:102197153:102197153:T:C	True positive
chr7	102197282	102197282	G	T	CUX1	chr7:102197282:102197282:G:T	True positive
chr7	102201637	102201637	C	-	CUX1	chr7:102201637:102201637:C:-	True positive
chr7	102202097	102202097	C	T	CUX1	chr7:102202097:102202097:C:T	True positive
chr7	102248474	102248474	G	T	CUX1	chr7:102248474:102248474:G:T	True positive
chr7	139360280	139360280	A	G	LUC7L2	chr7:139360280:139360280:A:G	True positive
chr7	139374423	139374423	T	C	LUC7L2	chr7:139374423:139374423:T:C	True positive
chr7	140734743	140734743	G	C	BRAF	chr7:140734743:140734743:G:C	True positive
chr7	148826466	148826466	T	A	EZH2	chr7:148826466:148826466:T:A	True positive
chr7	148826511	148826511	G	C	EZH2	chr7:148826511:148826511:G:C	True positive
chr8	116847643	116847643	A	G	RAD21	chr8:116847643:116847643:A:G	True positive
chr8	116848957	116848957	G	T	RAD21	chr8:116848957:116848957:G:T	True positive
chr8	116852655	116852655	C	A	RAD21	chr8:116852655:116852655:C:A	True positive
chr8	116856277	116856277	C	T	RAD21	chr8:116856277:116856277:C:T	False positive
chr8	116866593	116866593	G	C	RAD21	chr8:116866593:116866593:G:C	True positive
chr8	116866674	116866674	A	G	RAD21	chr8:116866674:116866674:A:G	True positive
chr8	116866681	116866681	T	A	RAD21	chr8:116866681:116866681:T:A	True positive
chr9	5069105	5069105	C	G	JAK2	chr9:5069105:5069105:C:G	True positive
chr9	5073770	5073770	G	T	JAK2	chr9:5073770:5073770:G:T	True positive
chr9	5081781	5081781	G	A	JAK2	chr9:5081781:5081781:G:A	True positive
chr9	5081799	5081799	G	A	JAK2	chr9:5081799:5081799:G:A	True positive
chr9	136496744	136496744	G	A	NOTCH1	chr9:136496744:136496744:G:A	True positive
chr9	136498975	136498975	G	A	NOTCH1	chr9:136498975:136498975:G:A	True positive
chr9	136507335	136507335	A	C	NOTCH1	chr9:136507335:136507335:A:C	True positive
chr9	136507983	136507983	G	A	NOTCH1	chr9:136507983:136507983:G:A	True positive
chr9	136508923	136508923	A	G	NOTCH1	chr9:136508923:136508923:A:G	True positive
chr9	136509748	136509748	G	-	NOTCH1	chr9:136509748:136509748:G:-	False positive
chr9	136518178	136518178	G	A	NOTCH1	chr9:136518178:136518178:G:A	True positive
chr9	136523075	136523075	G	A	NOTCH1	chr9:136523075:136523075:G:A	True positive
chrX	15803697	15803697	A	T	ZRSR2	chrX:15803697:15803697:A:T	True positive
chrX	40055373	40055373	A	G	BCOR	chrX:40055373:40055373:A:G	True positive
chrX	40062155	40062155	G	T	BCOR	chrX:40062155:40062155:G:T	True positive
chrX	40062162	40062162	G	A	BCOR	chrX:40062162:40062162:G:A	True positive
chrX	40062374	40062374	C	G	BCOR	chrX:40062374:40062374:C:G	False positive
chrX	40062787	40062787	G	T	BCOR	chrX:40062787:40062787:G:T	True positive
chrX	40072765	40072765	G	A	BCOR	chrX:40072765:40072765:G:A	True positive
chrX	40074370	40074370	G	T	BCOR	chrX:40074370:40074370:G:T	True positive
chrX	40074658	40074658	C	T	BCOR	chrX:40074658:40074658:C:T	True positive
chrX	40077919	40077919	G	A	BCOR	chrX:40077919:40077919:G:A	True positive
chrX	45034931	45034931	C	A	KDM6A	chrX:45034931:45034931:C:A	True positive
chrX	45069854	45069854	C	A	KDM6A	chrX:45069854:45069854:C:A	True positive
chrX	45083511	45083511	-	A	KDM6A	chrX:45083511:45083511:-:A	True positive
chrX	45090740	45090740	G	T	KDM6A	chrX:45090740:45090740:G:T	True positive
chrX	45110205	45110205	T	A	KDM6A	chrX:45110205:45110205:T:A	True positive
chrX	48791201	48791201	G	T	GATA1	chrX:48791201:48791201:G:T	True positive
chrX	48792153	48792153	G	C	GATA1	chrX:48792153:48792153:G:C	True positive
chrX	48792204	48792204	T	C	GATA1	chrX:48792204:48792204:T:C	False positive
chrX	48793871	48793871	C	T	GATA1	chrX:48793871:48793871:C:T	True positive
chrX	53396233	53396236	CTGA	-	SMC1A	chrX:53396233:53396236:CTGA:-	False positive
chrX	53405077	53405077	G	A	SMC1A	chrX:53405077:53405077:G:A	True positive
chrX	53412024	53412024	C	A	SMC1A	chrX:53412024:53412024:C:A	True positive
chrX	53421916	53421916	T	G	SMC1A	chrX:53421916:53421916:T:G	False positive
chrX	120253598	120253600	CTC	-	ZBTB33	chrX:120253598:120253600:CTC:-	False positive
chrX	120254328	120254331	TCAA	-	ZBTB33	chrX:120254328:120254331:TCAA:-	False positive
chrX	120254370	120254370	G	T	ZBTB33	chrX:120254370:120254370:G:T	True positive
chrX	120254400	120254402	GAG	-	ZBTB33	chrX:120254400:120254402:GAG:-	False positive
chrX	120254404	120254404	A	G	ZBTB33	chrX:120254404:120254404:A:G	True positive
chrX	120254421	120254423	GAT	-	ZBTB33	chrX:120254421:120254423:GAT:-	False positive
chrX	120255061	120255061	G	A	ZBTB33	chrX:120255061:120255061:G:A	True positive
chrX	120255064	120255064	A	G	ZBTB33	chrX:120255064:120255064:A:G	True positive
chrX	124050305	124050305	A	G	STAG2	chrX:124050305:124050305:A:G	True positive
chrX	124051134	124051134	G	A	STAG2	chrX:124051134:124051134:G:A	False positive
chrX	124051134	124051134	G	T	STAG2	chrX:124051134:124051134:G:T	True positive
chrX	124056141	124056141	G	A	STAG2	chrX:124056141:124056141:G:A	True positive
chrX	124056222	124056222	T	C	STAG2	chrX:124056222:124056222:T:C	True positive
chrX	124061816	124061816	G	T	STAG2	chrX:124061816:124061816:G:T	False positive
chrX	124063967	124063967	C	A	STAG2	chrX:124063967:124063967:C:A	True positive
chrX	124076401	124076401	T	C	STAG2	chrX:124076401:124076401:T:C	True positive
chrX	124083456	124083456	C	A	STAG2	chrX:124083456:124083456:C:A	True positive
chrX	124090694	124090694	C	T	STAG2	chrX:124090694:124090694:C:T	True positive
chrX	124094043	124094043	G	A	STAG2	chrX:124094043:124094043:G:A	True positive
chrX	130013045	130013045	G	T	BCORL1	chrX:130013045:130013045:G:T	True positive
chrX	130013883	130013883	A	C	BCORL1	chrX:130013883:130013883:A:C	False positive
chrX	130013887	130013887	T	C	BCORL1	chrX:130013887:130013887:T:C	False positive
chrX	130013889	130013889	A	C	BCORL1	chrX:130013889:130013889:A:C	False positive
chrX	130013901	130013901	G	T	BCORL1	chrX:130013901:130013901:G:T	False positive
chrX	130013937	130013937	A	C	BCORL1	chrX:130013937:130013937:A:C	False positive
chrX	130014007	130014007	C	T	BCORL1	chrX:130014007:130014007:C:T	True positive
chrX	130015782	130015782	C	G	BCORL1	chrX:130015782:130015782:C:G	True positive
chrX	130015809	130015809	C	A	BCORL1	chrX:130015809:130015809:C:A	True positive
chrX	130020989	130020989	G	T	BCORL1	chrX:130020989:130020989:G:T	True positive
chrX	130021049	130021049	C	A	BCORL1	chrX:130021049:130021049:C:A	False positive
chrX	130034548	130034548	A	C	BCORL1	chrX:130034548:130034548:A:C	False positive
chrX	130039145	130039145	A	G	BCORL1	chrX:130039145:130039145:A:G	True positive
chrX	130039171	130039171	G	T	BCORL1	chrX:130039171:130039171:G:T	True positive
chrX	130051960	130051960	A	T	BCORL1	chrX:130051960:130051960:A:T	True positive
chrX	134393619	134393619	C	A	PHF6	chrX:134393619:134393619:C:A	True positive
chrX	155071641	155071641	C	A	BRCC3	chrX:155071641:155071641:C:A	True positive
chrX	155078618	155078618	G	T	BRCC3	chrX:155078618:155078618:G:T	True positive
chrX	155078701	155078701	T	C	BRCC3	chrX:155078701:155078701:T:C	True positive
chrX	155090810	155090810	C	A	BRCC3	chrX:155090810:155090810:C:A	True positive
chr4	105242911	105242911	G	A	TET2	chr4:105242911:105242911:G:A	False negative
chr17	31261844	31261844	G	T	NF1	chr17:31261844:31261844:G:T	False negative
chr17	7673812	7673812	A	G	TP53	chr17:7673812:7673812:A:G	False negative
chr20	32434636	32434636	G	T	ASXL1	chr20:32434636:32434636:G:T	False negative
chr2	25240717	25240717	C	T	DNMT3A	chr2:25240717:25240717:C:T	False negative
chrX	130015614	130015614	C	T	BCORL1	chrX:130015614:130015614:C:T	False negative
chr13	32770441	32770441	-	A	PDS5B	chr13:32770441:32770441:-:A	False negative
chr4	105242872	105242872	T	G	TET2	chr4:105242872:105242872:T:G	False negative
chr8	116866721	116866721	G	T	RAD21	chr8:116866721:116866721:G:T	False negative
chr19	17830121	17830121	G	T	JAK3	chr19:17830121:17830121:G:T	False negative
chr4	105237431	105237431	C	A	TET2	chr4:105237431:105237431:C:A	False negative
chr21	43107466	43107466	C	G	U2AF1	chr21:43107466:43107466:C:G	True positive
chr17	31327502	31327502	G	T	NF1	chr17:31327502:31327502:G:T	False negative
chr3	136369138	136369138	T	A	STAG1	chr3:136369138:136369138:T:A	False negative
chr21	43104331	43104331	T	G	U2AF1	chr21:43104331:43104331:T:G	True positive
chr2	25241695	25241695	A	T	DNMT3A	chr2:25241695:25241695:A:T	False negative
chr5	150056249	150056249	C	T	CSF1R	chr5:150056249:150056249:C:T	False negative
chr4	105234491	105234491	T	G	TET2	chr4:105234491:105234491:T:G	False negative
chr4	54703845	54703845	A	G	KIT	chr4:54703845:54703845:A:G	False negative
chr17	60663247	60663262	AACACTGTCATGGACC	-	PPM1D	chr17:60663247:60663262:AACACTGTCATGGACC:-	False negative
chr13	32770749	32770749	-	A	PDS5B	chr13:32770749:32770749:-:A	False negative
chr3	38140845	38140845	C	G	MYD88	chr3:38140845:38140845:C:G	False negative
chr9	5055694	5055694	C	T	JAK2	chr9:5055694:5055694:C:T	False negative
chr3	105704038	105704038	G	T	CBLB	chr3:105704038:105704038:G:T	False negative
chr4	105269712	105269712	A	-	TET2	chr4:105269712:105269712:A:-	False negative
chr3	47122237	47122237	C	A	SETD2	chr3:47122237:47122237:C:A	False negative
chrX	124090616	124090616	G	T	STAG2	chrX:124090616:124090616:G:T	False negative
chr1	43339499	43339499	A	T	MPL	chr1:43339499:43339499:A:T	False negative

## Sheet: Colorectal
Chr	Start	End	Ref	Alt	Gene.refGene	v_name	group
chr1	1789116	1789116	G	A	GNB1	chr1:1789116:1789116:G:A	True positive
chr1	1815789	1815789	T	G	GNB1	chr1:1815789:1815789:T:G	True positive
chr1	36466136	36466136	T	G	CSF3R	chr1:36466136:36466136:T:G	False positive
chr1	36466707	36466707	G	A	CSF3R	chr1:36466707:36466707:G:A	True positive
chr1	36467935	36467935	C	T	CSF3R	chr1:36467935:36467935:C:T	True positive
chr1	36468206	36468207	GG	CT	CSF3R	chr1:36468206:36468207:GG:CT	False positive
chr1	36469204	36469204	C	G	CSF3R	chr1:36469204:36469204:C:G	True positive
chr1	36469747	36469747	A	G	CSF3R	chr1:36469747:36469747:A:G	True positive
chr1	36472277	36472277	C	T	CSF3R	chr1:36472277:36472277:C:T	True positive
chr1	36472373	36472373	C	T	CSF3R	chr1:36472373:36472373:C:T	True positive
chr1	36472617	36472617	C	A	CSF3R	chr1:36472617:36472617:C:A	True positive
chr1	36475426	36475426	G	T	CSF3R	chr1:36475426:36475426:G:T	True positive
chr1	43349322	43349324	CTG	-	MPL	chr1:43349322:43349324:CTG:-	False positive
chr1	43352635	43352635	T	G	MPL	chr1:43352635:43352635:T:G	True positive
chr1	43352641	43352641	A	G	MPL	chr1:43352641:43352641:A:G	True positive
chr1	43352701	43352701	T	C	MPL	chr1:43352701:43352701:T:C	True positive
chr1	43352711	43352711	G	A	MPL	chr1:43352711:43352711:G:A	True positive
chr1	43352716	43352716	A	G	MPL	chr1:43352716:43352716:A:G	True positive
chr1	64839719	64839719	G	T	JAK1	chr1:64839719:64839719:G:T	True positive
chr1	64844868	64844868	C	T	JAK1	chr1:64844868:64844868:C:T	True positive
chr1	64845604	64845604	A	G	JAK1	chr1:64845604:64845604:A:G	True positive
chr1	64846685	64846685	C	T	JAK1	chr1:64846685:64846685:C:T	True positive
chr1	64869396	64869396	C	A	JAK1	chr1:64869396:64869396:C:A	True positive
chr1	114708641	114708641	G	C	NRAS	chr1:114708641:114708641:G:C	True positive
chr1	114716145	114716145	G	C	NRAS	chr1:114716145:114716145:G:C	False positive
chr1	150945064	150945064	C	T	SETDB1	chr1:150945064:150945064:C:T	True positive
chr1	150949172	150949172	G	T	SETDB1	chr1:150949172:150949172:G:T	True positive
chr1	150951004	150951004	G	T	SETDB1	chr1:150951004:150951004:G:T	True positive
chr1	150960938	150960938	T	G	SETDB1	chr1:150960938:150960938:T:G	False positive
chr1	150963620	150963620	C	A	SETDB1	chr1:150963620:150963620:C:A	True positive
chr10	8058745	8058745	G	T	GATA3	chr10:8058745:8058745:G:T	False positive
chr10	8064001	8064001	G	T	GATA3	chr10:8064001:8064001:G:T	True positive
chr10	8073985	8073985	C	-	GATA3	chr10:8073985:8073985:C:-	True positive
chr10	87864101	87864104	GGCT	-	PTEN	chr10:87864101:87864104:GGCT:-	False positive
chr10	87864308	87864308	A	T	PTEN	chr10:87864308:87864308:A:T	False positive
chr10	110578701	110578701	G	T	SMC3	chr10:110578701:110578701:G:T	True positive
chr10	110581995	110581995	A	T	SMC3	chr10:110581995:110581995:A:T	True positive
chr10	110582015	110582015	C	A	SMC3	chr10:110582015:110582015:C:A	True positive
chr10	110593202	110593202	A	T	SMC3	chr10:110593202:110593202:A:T	True positive
chr11	32396376	32396376	G	A	WT1	chr11:32396376:32396376:G:A	True positive
chr11	32428549	32428549	G	T	WT1	chr11:32428549:32428549:G:T	True positive
chr11	32428552	32428552	C	G	WT1	chr11:32428552:32428552:C:G	True positive
chr11	32434823	32434823	A	G	WT1	chr11:32434823:32434823:A:G	True positive
chr11	32435073	32435075	GCC	-	WT1	chr11:32435073:32435075:GCC:-	False positive
chr11	64767204	64767204	G	T	SF1	chr11:64767204:64767204:G:T	True positive
chr11	64768203	64768203	G	T	SF1	chr11:64768203:64768203:G:T	True positive
chr11	64770305	64770305	T	G	SF1	chr11:64770305:64770305:T:G	True positive
chr11	86252151	86252151	G	T	EED	chr11:86252151:86252151:G:T	True positive
chr11	86268532	86268532	C	T	EED	chr11:86268532:86268532:C:T	True positive
chr11	118436820	118436820	C	A	KMT2A	chr11:118436820:118436820:C:A	True positive
chr11	118472217	118472217	G	A	KMT2A	chr11:118472217:118472217:G:A	True positive
chr11	118478117	118478117	A	G	KMT2A	chr11:118478117:118478117:A:G	True positive
chr11	118480179	118480179	G	T	KMT2A	chr11:118480179:118480179:G:T	True positive
chr11	118488674	118488674	C	T	KMT2A	chr11:118488674:118488674:C:T	True positive
chr11	118491226	118491228	ATG	-	KMT2A	chr11:118491226:118491228:ATG:-	False positive
chr11	118494354	118494354	G	A	KMT2A	chr11:118494354:118494354:G:A	True positive
chr11	118495843	118495843	G	T	KMT2A	chr11:118495843:118495843:G:T	True positive
chr11	118497948	118497948	T	G	KMT2A	chr11:118497948:118497948:T:G	False positive
chr11	118503699	118503699	C	T	KMT2A	chr11:118503699:118503699:C:T	True positive
chr11	118504225	118504225	A	G	KMT2A	chr11:118504225:118504225:A:G	True positive
chr11	118506582	118506582	C	T	KMT2A	chr11:118506582:118506582:C:T	True positive
chr11	118519632	118519632	A	G	KMT2A	chr11:118519632:118519632:A:G	True positive
chr11	119232532	119232532	C	T	CBL	chr11:119232532:119232532:C:T	True positive
chr11	119232539	119232539	G	A	CBL	chr11:119232539:119232539:G:A	True positive
chr11	119278546	119278546	G	T	CBL	chr11:119278546:119278546:G:T	True positive
chr11	119285321	119285321	C	A	CBL	chr11:119285321:119285321:C:A	False positive
chr11	119285359	119285359	-	C	CBL	chr11:119285359:119285359:-:C	False positive
chr11	119296952	119296952	C	A	CBL	chr11:119296952:119296952:C:A	True positive
chr11	119299694	119299694	G	T	CBL	chr11:119299694:119299694:G:T	True positive
chr12	22661071	22661071	G	A	ETNK1	chr12:22661071:22661071:G:A	True positive
chr12	25215476	25215476	C	T	KRAS	chr12:25215476:25215476:C:T	True positive
chr12	49024650	49024650	A	G	KMT2D	chr12:49024650:49024650:A:G	True positive
chr12	49026509	49026509	G	A	KMT2D	chr12:49026509:49026509:G:A	True positive
chr12	49031993	49031993	G	A	KMT2D	chr12:49031993:49031993:G:A	True positive
chr12	49033226	49033226	C	G	KMT2D	chr12:49033226:49033226:C:G	True positive
chr12	49034461	49034461	C	T	KMT2D	chr12:49034461:49034461:C:T	True positive
chr12	49038543	49038543	G	A	KMT2D	chr12:49038543:49038543:G:A	True positive
chr12	49040625	49040625	G	T	KMT2D	chr12:49040625:49040625:G:T	True positive
chr12	49041367	49041367	A	C	KMT2D	chr12:49041367:49041367:A:C	False positive
chr12	49048729	49048731	TCC	-	KMT2D	chr12:49048729:49048731:TCC:-	False positive
chr12	49049158	49049158	C	A	KMT2D	chr12:49049158:49049158:C:A	True positive
chr12	49050166	49050166	G	T	KMT2D	chr12:49050166:49050166:G:T	True positive
chr12	49051142	49051142	C	A	KMT2D	chr12:49051142:49051142:C:A	True positive
chr12	49051193	49051193	T	G	KMT2D	chr12:49051193:49051193:T:G	False positive
chr12	49051216	49051216	A	T	KMT2D	chr12:49051216:49051216:A:T	False positive
chr12	49051272	49051272	A	T	KMT2D	chr12:49051272:49051272:A:T	False positive
chr12	49051274	49051274	T	G	KMT2D	chr12:49051274:49051274:T:G	False positive
chr12	49051290	49051291	GA	AC	KMT2D	chr12:49051290:49051291:GA:AC	False positive
chr12	49051294	49051294	G	C	KMT2D	chr12:49051294:49051294:G:C	False positive
chr12	49051297	49051297	G	C	KMT2D	chr12:49051297:49051297:G:C	False positive
chr12	49051753	49051753	T	G	KMT2D	chr12:49051753:49051753:T:G	False positive
chr12	49051760	49051760	T	G	KMT2D	chr12:49051760:49051760:T:G	False positive
chr12	49052609	49052609	G	A	KMT2D	chr12:49052609:49052609:G:A	True positive
chr12	49631404	49631404	C	G	PRPF40B	chr12:49631404:49631404:C:G	False positive
chr12	49635104	49635104	T	A	PRPF40B	chr12:49635104:49635104:T:A	True positive
chr12	49635155	49635155	G	T	PRPF40B	chr12:49635155:49635155:G:T	True positive
chr12	112478014	112478014	A	T	PTPN11	chr12:112478014:112478014:A:T	True positive
chr12	112486586	112486586	C	T	PTPN11	chr12:112486586:112486586:C:T	False positive
chr13	28024900	28024900	G	T	FLT3	chr13:28024900:28024900:G:T	True positive
chr13	28028217	28028217	C	A	FLT3	chr13:28028217:28028217:C:A	True positive
chr13	28033893	28033893	G	C	FLT3	chr13:28033893:28033893:G:C	True positive
chr13	28034317	28034317	C	A	FLT3	chr13:28034317:28034317:C:A	True positive
chr13	28049450	28049450	C	T	FLT3	chr13:28049450:28049450:C:T	True positive
chr13	28057349	28057349	C	T	FLT3	chr13:28057349:28057349:C:T	True positive
chr13	32755878	32755878	C	A	PDS5B	chr13:32755878:32755878:C:A	True positive
chr13	32758095	32758095	G	T	PDS5B	chr13:32758095:32758095:G:T	False positive
chr16	3727891	3727891	C	T	CREBBP	chr16:3727891:3727891:C:T	True positive
chr16	3729135	3729137	TGC	-	CREBBP	chr16:3729135:3729137:TGC:-	False positive
chr16	3729180	3729180	A	C	CREBBP	chr16:3729180:3729180:A:C	False positive
chr16	3729253	3729253	T	G	CREBBP	chr16:3729253:3729253:T:G	False positive
chr16	3729757	3729757	G	T	CREBBP	chr16:3729757:3729757:G:T	True positive
chr16	3729772	3729772	G	A	CREBBP	chr16:3729772:3729772:G:A	True positive
chr16	3731334	3731334	T	C	CREBBP	chr16:3731334:3731334:T:C	True positive
chr16	3738608	3738608	C	A	CREBBP	chr16:3738608:3738608:C:A	True positive
chr16	3739690	3739690	G	A	CREBBP	chr16:3739690:3739690:G:A	True positive
chr16	3770688	3770688	G	A	CREBBP	chr16:3770688:3770688:G:A	True positive
chr16	3770722	3770722	T	C	CREBBP	chr16:3770722:3770722:T:C	True positive
chr16	3778780	3778780	G	T	CREBBP	chr16:3778780:3778780:G:T	True positive
chr16	3850343	3850343	G	C	CREBBP	chr16:3850343:3850343:G:C	True positive
chr16	67612110	67612111	AC	-	CTCF	chr16:67612110:67612111:AC:-	False positive
chr16	67620701	67620701	G	T	CTCF	chr16:67620701:67620701:G:T	True positive
chr16	67620713	67620713	G	A	CTCF	chr16:67620713:67620713:G:A	True positive
chr16	67621521	67621521	G	T	CTCF	chr16:67621521:67621521:G:T	True positive
chr17	1651538	1651538	C	G	PRPF8	chr17:1651538:1651538:C:G	True positive
chr17	1655458	1655458	G	T	PRPF8	chr17:1655458:1655458:G:T	True positive
chr17	1655492	1655492	G	A	PRPF8	chr17:1655492:1655492:G:A	True positive
chr17	1659465	1659465	T	C	PRPF8	chr17:1659465:1659465:T:C	True positive
chr17	1661991	1661991	G	C	PRPF8	chr17:1661991:1661991:G:C	True positive
chr17	1673119	1673119	G	T	PRPF8	chr17:1673119:1673119:G:T	False positive
chr17	1674491	1674491	G	T	PRPF8	chr17:1674491:1674491:G:T	True positive
chr17	1674607	1674607	C	A	PRPF8	chr17:1674607:1674607:C:A	True positive
chr17	1682203	1682203	G	T	PRPF8	chr17:1682203:1682203:G:T	True positive
chr17	7669668	7669668	G	A	TP53	chr17:7669668:7669668:G:A	True positive
chr17	7673802	7673802	C	T	TP53	chr17:7673802:7673802:C:T	True positive
chr17	7673803	7673803	G	A	TP53	chr17:7673803:7673803:G:A	True positive
chr17	7673811	7673811	A	C	TP53	chr17:7673811:7673811:A:C	True positive
chr17	7674227	7674227	T	C	TP53	chr17:7674227:7674227:T:C	True positive
chr17	7674262	7674262	T	C	TP53	chr17:7674262:7674262:T:C	True positive
chr17	7674263	7674263	A	C	TP53	chr17:7674263:7674263:A:C	True positive
chr17	7674872	7674872	T	C	TP53	chr17:7674872:7674872:T:C	True positive
chr17	7674918	7674918	A	C	TP53	chr17:7674918:7674918:A:C	True positive
chr17	7674947	7674947	A	G	TP53	chr17:7674947:7674947:A:G	True positive
chr17	7674948	7674948	T	A	TP53	chr17:7674948:7674948:T:A	True positive
chr17	7674951	7674951	G	A	TP53	chr17:7674951:7674951:G:A	True positive
chr17	7675185	7675185	C	T	TP53	chr17:7675185:7675185:C:T	True positive
chr17	7676027	7676027	C	A	TP53	chr17:7676027:7676027:C:A	True positive
chr17	31169939	31169939	T	A	NF1	chr17:31169939:31169939:T:A	True positive
chr17	31169996	31169996	G	T	NF1	chr17:31169996:31169996:G:T	True positive
chr17	31200422	31200422	A	T	NF1	chr17:31200422:31200422:A:T	True positive
chr17	31200522	31200522	C	T	NF1	chr17:31200522:31200522:C:T	True positive
chr17	31229945	31229945	C	A	NF1	chr17:31229945:31229945:C:A	True positive
chr17	31336448	31336448	G	T	NF1	chr17:31336448:31336448:G:T	False positive
chr17	31338805	31338805	G	C	NF1	chr17:31338805:31338805:G:C	True positive
chr17	31352334	31352334	G	A	NF1	chr17:31352334:31352334:G:A	True positive
chr17	31937427	31937427	G	T	SUZ12	chr17:31937427:31937427:G:T	True positive
chr17	31993868	31993868	C	T	SUZ12	chr17:31993868:31993868:C:T	False positive
chr17	42322402	42322402	C	A	STAT3	chr17:42322402:42322402:C:A	True positive
chr17	60623653	60623653	A	C	PPM1D	chr17:60623653:60623653:A:C	True positive
chr17	60623660	60623660	G	T	PPM1D	chr17:60623660:60623660:G:T	True positive
chr17	60663078	60663078	T	-	PPM1D	chr17:60663078:60663078:T:-	True positive
chr17	60663168	60663168	C	A	PPM1D	chr17:60663168:60663168:C:A	True positive
chr17	60663171	60663171	-	A	PPM1D	chr17:60663171:60663171:-:A	True positive
chr17	60663177	60663177	-	CTGA	PPM1D	chr17:60663177:60663177:-:CTGA	True positive
chr17	60663298	60663298	A	-	PPM1D	chr17:60663298:60663298:A:-	True positive
chr17	60663304	60663304	-	AAGAAATTGA	PPM1D	chr17:60663304:60663304:-:AAGAAATTGA	True positive
chr17	60663313	60663313	G	T	PPM1D	chr17:60663313:60663313:G:T	True positive
chr17	60663317	60663317	G	-	PPM1D	chr17:60663317:60663317:G:-	True positive
chr17	60663329	60663329	-	A	PPM1D	chr17:60663329:60663329:-:A	True positive
chr17	60663334	60663334	T	-	PPM1D	chr17:60663334:60663334:T:-	True positive
chr17	60663371	60663371	T	C	PPM1D	chr17:60663371:60663371:T:C	True positive
chr17	60663388	60663388	C	T	PPM1D	chr17:60663388:60663388:C:T	True positive
chr17	60663450	60663450	-	G	PPM1D	chr17:60663450:60663450:-:G	True positive
chr17	65014730	65014730	C	G	GNA13	chr17:65014730:65014730:C:G	True positive
chr17	65056350	65056351	CG	-	GNA13	chr17:65056350:65056351:CG:-	False positive
chr17	76736878	76736878	G	C	SRSF2	chr17:76736878:76736878:G:C	True positive
chr17	76737001	76737001	A	G	SRSF2	chr17:76737001:76737001:A:G	True positive
chr18	44876697	44876697	G	A	SETBP1	chr18:44876697:44876697:G:A	False positive
chr18	44876706	44876706	A	T	SETBP1	chr18:44876706:44876706:A:T	False positive
chr18	44950319	44950319	G	T	SETBP1	chr18:44950319:44950319:G:T	True positive
chr18	44951591	44951591	C	G	SETBP1	chr18:44951591:44951591:C:G	True positive
chr18	44951633	44951633	T	C	SETBP1	chr18:44951633:44951633:T:C	True positive
chr18	44952233	44952233	C	A	SETBP1	chr18:44952233:44952233:C:A	True positive
chr18	45063273	45063273	C	A	SETBP1	chr18:45063273:45063273:C:A	True positive
chr19	12938680	12938680	A	T	CALR	chr19:12938680:12938680:A:T	True positive
chr19	12943603	12943603	G	T	CALR	chr19:12943603:12943603:G:T	True positive
chr19	17832624	17832624	G	T	JAK3	chr19:17832624:17832624:G:T	True positive
chr19	17832804	17832804	A	G	JAK3	chr19:17832804:17832804:A:G	True positive
chr19	17840280	17840280	G	A	JAK3	chr19:17840280:17840280:G:A	True positive
chr19	17843406	17843406	G	T	JAK3	chr19:17843406:17843406:G:T	True positive
chr19	33301396	33301396	C	T	CEBPA	chr19:33301396:33301396:C:T	True positive
chr2	25234325	25234325	A	C	DNMT3A	chr2:25234325:25234325:A:C	True positive
chr2	25234373	25234373	C	G	DNMT3A	chr2:25234373:25234373:C:G	True positive
chr2	25234373	25234373	C	T	DNMT3A	chr2:25234373:25234373:C:T	True positive
chr2	25234374	25234374	G	A	DNMT3A	chr2:25234374:25234374:G:A	True positive
chr2	25234374	25234374	G	T	DNMT3A	chr2:25234374:25234374:G:T	True positive
chr2	25234380	25234380	T	C	DNMT3A	chr2:25234380:25234380:T:C	True positive
chr2	25234404	25234404	C	T	DNMT3A	chr2:25234404:25234404:C:T	True positive
chr2	25235726	25235732	ATAAGAT	-	DNMT3A	chr2:25235726:25235732:ATAAGAT:-	True positive
chr2	25235726	25235726	A	G	DNMT3A	chr2:25235726:25235726:A:G	True positive
chr2	25235729	25235729	A	C	DNMT3A	chr2:25235729:25235729:A:C	True positive
chr2	25235780	25235780	G	A	DNMT3A	chr2:25235780:25235780:G:A	True positive
chr2	25239146	25239146	G	C	DNMT3A	chr2:25239146:25239146:G:C	True positive
chr2	25239155	25239155	A	T	DNMT3A	chr2:25239155:25239155:A:T	True positive
chr2	25239181	25239181	G	A	DNMT3A	chr2:25239181:25239181:G:A	True positive
chr2	25239206	25239206	C	T	DNMT3A	chr2:25239206:25239206:C:T	True positive
chr2	25240313	25240313	G	A	DNMT3A	chr2:25240313:25240313:G:A	True positive
chr2	25240315	25240315	G	C	DNMT3A	chr2:25240315:25240315:G:C	True positive
chr2	25240321	25240321	T	A	DNMT3A	chr2:25240321:25240321:T:A	True positive
chr2	25240355	25240355	T	C	DNMT3A	chr2:25240355:25240355:T:C	True positive
chr2	25240359	25240360	AA	-	DNMT3A	chr2:25240359:25240360:AA:-	True positive
chr2	25240361	25240361	A	C	DNMT3A	chr2:25240361:25240361:A:C	True positive
chr2	25240363	25240363	A	C	DNMT3A	chr2:25240363:25240363:A:C	True positive
chr2	25240365	25240365	C	A	DNMT3A	chr2:25240365:25240365:C:A	True positive
chr2	25240365	25240366	CC	AG	DNMT3A	chr2:25240365:25240366:CC:AG	False positive
chr2	25240367	25240367	A	G	DNMT3A	chr2:25240367:25240367:A:G	True positive
chr2	25240402	25240402	-	C	DNMT3A	chr2:25240402:25240402:-:C	True positive
chr2	25240418	25240418	G	T	DNMT3A	chr2:25240418:25240418:G:T	True positive
chr2	25240426	25240426	T	A	DNMT3A	chr2:25240426:25240426:T:A	True positive
chr2	25240438	25240438	C	T	DNMT3A	chr2:25240438:25240438:C:T	True positive
chr2	25240439	25240439	G	A	DNMT3A	chr2:25240439:25240439:G:A	True positive
chr2	25240663	25240663	T	A	DNMT3A	chr2:25240663:25240663:T:A	True positive
chr2	25240684	25240684	C	-	DNMT3A	chr2:25240684:25240684:C:-	True positive
chr2	25240699	25240699	A	C	DNMT3A	chr2:25240699:25240699:A:C	False positive
chr2	25240727	25240727	G	A	DNMT3A	chr2:25240727:25240727:G:A	True positive
chr2	25240729	25240729	A	G	DNMT3A	chr2:25240729:25240729:A:G	True positive
chr2	25241567	25241568	TC	AT	DNMT3A	chr2:25241567:25241568:TC:AT	False positive
chr2	25241581	25241581	C	A	DNMT3A	chr2:25241581:25241581:C:A	True positive
chr2	25241590	25241590	C	T	DNMT3A	chr2:25241590:25241590:C:T	True positive
chr2	25241607	25241607	C	-	DNMT3A	chr2:25241607:25241607:C:-	True positive
chr2	25241636	25241636	-	G	DNMT3A	chr2:25241636:25241636:-:G	True positive
chr2	25241672	25241672	C	T	DNMT3A	chr2:25241672:25241672:C:T	True positive
chr2	25241695	25241695	A	T	DNMT3A	chr2:25241695:25241695:A:T	True positive
chr2	25243921	25243921	G	T	DNMT3A	chr2:25243921:25243921:G:T	True positive
chr2	25243931	25243931	G	A	DNMT3A	chr2:25243931:25243931:G:A	True positive
chr2	25243933	25243933	A	C	DNMT3A	chr2:25243933:25243933:A:C	True positive
chr2	25243957	25243957	A	C	DNMT3A	chr2:25243957:25243957:A:C	True positive
chr2	25244238	25244281	CCTTGTGCCCGCACATGTAGCAGTTCCAGGGGTCTTCCTTAATG	-	DNMT3A	chr2:25244238:25244281:CCTTGTGCCCGCACATGTAGCAGTTCCAGGGGTCTTCCTTAATG:-	True positive
chr2	25244257	25244257	G	-	DNMT3A	chr2:25244257:25244257:G:-	True positive
chr2	25244266	25244266	G	-	DNMT3A	chr2:25244266:25244266:G:-	True positive
chr2	25244270	25244270	T	A	DNMT3A	chr2:25244270:25244270:T:A	True positive
chr2	25244295	25244295	C	G	DNMT3A	chr2:25244295:25244295:C:G	True positive
chr2	25244614	25244614	G	-	DNMT3A	chr2:25244614:25244614:G:-	True positive
chr2	25244622	25244622	-	GT	DNMT3A	chr2:25244622:25244622:-:GT	True positive
chr2	25245264	25245264	G	A	DNMT3A	chr2:25245264:25245264:G:A	True positive
chr2	25245287	25245287	G	C	DNMT3A	chr2:25245287:25245287:G:C	True positive
chr2	25246033	25246033	G	T	DNMT3A	chr2:25246033:25246033:G:T	True positive
chr2	25246657	25246657	G	T	DNMT3A	chr2:25246657:25246657:G:T	True positive
chr2	25246672	25246672	C	T	DNMT3A	chr2:25246672:25246672:C:T	True positive
chr2	25246761	25246761	C	T	DNMT3A	chr2:25246761:25246761:C:T	True positive
chr2	25246763	25246763	C	T	DNMT3A	chr2:25246763:25246763:C:T	True positive
chr2	25246768	25246768	G	-	DNMT3A	chr2:25246768:25246768:G:-	True positive
chr2	25247068	25247068	T	-	DNMT3A	chr2:25247068:25247068:T:-	True positive
chr2	25247068	25247068	T	A	DNMT3A	chr2:25247068:25247068:T:A	True positive
chr2	25247070	25247070	G	A	DNMT3A	chr2:25247070:25247070:G:A	True positive
chr2	25247089	25247089	G	-	DNMT3A	chr2:25247089:25247089:G:-	True positive
chr2	25247146	25247146	T	A	DNMT3A	chr2:25247146:25247146:T:A	True positive
chr2	25247624	25247624	C	T	DNMT3A	chr2:25247624:25247624:C:T	True positive
chr2	25247629	25247629	G	T	DNMT3A	chr2:25247629:25247629:G:T	True positive
chr2	25247647	25247647	G	A	DNMT3A	chr2:25247647:25247647:G:A	True positive
chr2	25247649	25247652	CTCC	-	DNMT3A	chr2:25247649:25247652:CTCC:-	True positive
chr2	25247687	25247687	C	G	DNMT3A	chr2:25247687:25247687:C:G	True positive
chr2	25247689	25247689	A	-	DNMT3A	chr2:25247689:25247689:A:-	True positive
chr2	25247704	25247704	G	A	DNMT3A	chr2:25247704:25247704:G:A	True positive
chr2	25247716	25247716	A	G	DNMT3A	chr2:25247716:25247716:A:G	True positive
chr2	25247721	25247721	A	G	DNMT3A	chr2:25247721:25247721:A:G	True positive
chr2	25247745	25247745	C	-	DNMT3A	chr2:25247745:25247745:C:-	True positive
chr2	25248149	25248158	TGCACAGCAG	-	DNMT3A	chr2:25248149:25248158:TGCACAGCAG:-	True positive
chr2	25248192	25248192	-	G	DNMT3A	chr2:25248192:25248192:-:G	True positive
chr2	25248193	25248193	G	-	DNMT3A	chr2:25248193:25248193:G:-	True positive
chr2	25742433	25742433	T	G	ASXL2	chr2:25742433:25742433:T:G	False positive
chr2	25742780	25742780	G	C	ASXL2	chr2:25742780:25742780:G:C	True positive
chr2	25742803	25742803	T	A	ASXL2	chr2:25742803:25742803:T:A	True positive
chr2	25743381	25743381	C	A	ASXL2	chr2:25743381:25743381:C:A	True positive
chr2	25743389	25743389	G	T	ASXL2	chr2:25743389:25743389:G:T	False positive
chr2	25744436	25744436	G	T	ASXL2	chr2:25744436:25744436:G:T	False positive
chr2	25767661	25767661	A	G	ASXL2	chr2:25767661:25767661:A:G	True positive
chr2	25799408	25799408	T	C	ASXL2	chr2:25799408:25799408:T:C	True positive
chr2	197398027	197398027	C	G	SF3B1	chr2:197398027:197398027:C:G	True positive
chr2	197400825	197400825	C	T	SF3B1	chr2:197400825:197400825:C:T	True positive
chr2	197401481	197401481	G	T	SF3B1	chr2:197401481:197401481:G:T	True positive
chr2	197402110	197402110	T	C	SF3B1	chr2:197402110:197402110:T:C	True positive
chr2	197402635	197402635	C	A	SF3B1	chr2:197402635:197402635:C:A	True positive
chr2	197402635	197402635	C	G	SF3B1	chr2:197402635:197402635:C:G	True positive
chr2	197402636	197402636	T	C	SF3B1	chr2:197402636:197402636:T:C	True positive
chr2	197402637	197402637	T	C	SF3B1	chr2:197402637:197402637:T:C	True positive
chr2	197402792	197402792	C	G	SF3B1	chr2:197402792:197402792:C:G	True positive
chr2	197403632	197403632	T	C	SF3B1	chr2:197403632:197403632:T:C	True positive
chr2	208243577	208243577	T	C	IDH1	chr2:208243577:208243577:T:C	True positive
chr2	208245399	208245399	G	T	IDH1	chr2:208245399:208245399:G:T	True positive
chr2	208248388	208248388	C	T	IDH1	chr2:208248388:208248388:C:T	True positive
chr20	32358789	32358791	AGA	-	ASXL1	chr20:32358789:32358791:AGA:-	False positive
chr20	32428231	32428231	T	C	ASXL1	chr20:32428231:32428231:T:C	True positive
chr20	32429944	32429946	CAG	-	ASXL1	chr20:32429944:32429946:CAG:-	False positive
chr20	32433784	32433785	AG	-	ASXL1	chr20:32433784:32433785:AG:-	True positive
chr20	32433834	32433834	C	T	ASXL1	chr20:32433834:32433834:C:T	True positive
chr20	32434483	32434483	-	A	ASXL1	chr20:32434483:32434483:-:A	False positive
chr20	32434600	32434622	CACCACTGCCATAGAGAGGCGGC	-	ASXL1	chr20:32434600:32434622:CACCACTGCCATAGAGAGGCGGC:-	True positive
chr20	32434680	32434687	TGAGGGAG	-	ASXL1	chr20:32434680:32434687:TGAGGGAG:-	True positive
chr20	32434789	32434789	C	T	ASXL1	chr20:32434789:32434789:C:T	False positive
chr20	32434999	32434999	C	-	ASXL1	chr20:32434999:32434999:C:-	True positive
chr20	32435050	32435050	C	T	ASXL1	chr20:32435050:32435050:C:T	True positive
chr20	32435134	32435134	C	-	ASXL1	chr20:32435134:32435134:C:-	True positive
chr20	32435479	32435479	G	T	ASXL1	chr20:32435479:32435479:G:T	True positive
chr20	32436018	32436018	G	T	ASXL1	chr20:32436018:32436018:G:T	True positive
chr20	32436308	32436308	C	A	ASXL1	chr20:32436308:32436308:C:A	True positive
chr20	58854257	58854257	C	T	GNAS	chr20:58854257:58854257:C:T	True positive
chr20	58854641	58854641	C	G	GNAS	chr20:58854641:58854641:C:G	True positive
chr20	58854660	58854660	A	C	GNAS	chr20:58854660:58854660:A:C	False positive
chr20	58854663	58854664	TG	CT	GNAS	chr20:58854663:58854664:TG:CT	False positive
chr20	58854677	58854677	C	G	GNAS	chr20:58854677:58854677:C:G	False positive
chr20	58854681	58854681	G	C	GNAS	chr20:58854681:58854681:G:C	False positive
chr20	58891853	58891855	CTG	-	GNAS	chr20:58891853:58891855:CTG:-	False positive
chr20	58905399	58905399	C	A	GNAS	chr20:58905399:58905399:C:A	True positive
chr20	58909365	58909365	C	A	GNAS	chr20:58909365:58909365:C:A	True positive
chr21	34792268	34792268	G	T	RUNX1	chr21:34792268:34792268:G:T	True positive
chr21	34792292	34792292	A	C	RUNX1	chr21:34792292:34792292:A:C	False positive
chr21	34792308	34792308	A	T	RUNX1	chr21:34792308:34792308:A:T	False positive
chr21	34792311	34792311	G	C	RUNX1	chr21:34792311:34792311:G:C	False positive
chr21	34792313	34792313	T	C	RUNX1	chr21:34792313:34792313:T:C	False positive
chr21	34792329	34792329	A	C	RUNX1	chr21:34792329:34792329:A:C	False positive
chr21	34880691	34880691	G	T	RUNX1	chr21:34880691:34880691:G:T	True positive
chr21	43094475	43094475	T	C	U2AF1;U2AF1L5	chr21:43094475:43094475:T:C	True positive
chr21	43094667	43094667	T	G	U2AF1;U2AF1L5	chr21:43094667:43094667:T:G	True positive
chr21	43104346	43104346	G	A	U2AF1;U2AF1L5	chr21:43104346:43104346:G:A	True positive
chr22	30337729	30337729	T	G	SF3A1	chr22:30337729:30337729:T:G	False positive
chr22	41117604	41117604	C	A	EP300	chr22:41117604:41117604:C:A	True positive
chr22	41117701	41117701	G	T	EP300	chr22:41117701:41117701:G:T	True positive
chr22	41135836	41135836	G	A	EP300	chr22:41135836:41135836:G:A	True positive
chr22	41140238	41140238	A	G	EP300	chr22:41140238:41140238:A:G	True positive
chr22	41149111	41149111	C	A	EP300	chr22:41149111:41149111:C:A	True positive
chr22	41160674	41160674	T	G	EP300	chr22:41160674:41160674:T:G	True positive
chr22	41166630	41166630	G	T	EP300	chr22:41166630:41166630:G:T	True positive
chr22	41169529	41169529	G	A	EP300	chr22:41169529:41169529:G:A	True positive
chr22	41178375	41178377	CAG	-	EP300	chr22:41178375:41178377:CAG:-	False positive
chr22	41178733	41178733	C	T	EP300	chr22:41178733:41178733:C:T	True positive
chr22	41178832	41178832	C	T	EP300	chr22:41178832:41178832:C:T	True positive
chr3	38140768	38140768	T	C	MYD88	chr3:38140768:38140768:T:C	True positive
chr3	47083922	47083922	T	C	SETD2	chr3:47083922:47083922:T:C	True positive
chr3	47086199	47086199	T	G	SETD2	chr3:47086199:47086199:T:G	True positive
chr3	47101503	47101503	G	T	SETD2	chr3:47101503:47101503:G:T	True positive
chr3	47106100	47106100	T	A	SETD2	chr3:47106100:47106100:T:A	True positive
chr3	47116631	47116631	C	T	SETD2	chr3:47116631:47116631:C:T	True positive
chr3	47121772	47121772	G	C	SETD2	chr3:47121772:47121772:G:C	True positive
chr3	105681494	105681494	G	A	CBLB	chr3:105681494:105681494:G:A	True positive
chr3	105693521	105693523	GGA	-	CBLB	chr3:105693521:105693523:GGA:-	False positive
chr3	105693521	105693521	G	T	CBLB	chr3:105693521:105693521:G:T	False positive
chr3	105867495	105867495	G	T	CBLB	chr3:105867495:105867495:G:T	True positive
chr3	105867496	105867496	C	T	CBLB	chr3:105867496:105867496:C:T	True positive
chr3	105867575	105867575	C	A	CBLB	chr3:105867575:105867575:C:A	True positive
chr3	128485877	128485877	C	A	GATA2	chr3:128485877:128485877:C:A	True positive
chr3	128485913	128485913	G	C	GATA2	chr3:128485913:128485913:G:C	True positive
chr3	136357723	136357723	G	T	STAG1	chr3:136357723:136357723:G:T	True positive
chr3	136502669	136502669	C	A	STAG1	chr3:136502669:136502669:C:A	True positive
chr3	136502729	136502729	G	A	STAG1	chr3:136502729:136502729:G:A	True positive
chr4	54698331	54698331	G	T	KIT	chr4:54698331:54698331:G:T	True positive
chr4	54727281	54727281	T	G	KIT	chr4:54727281:54727281:T:G	True positive
chr4	54736502	54736502	G	T	KIT	chr4:54736502:54736502:G:T	True positive
chr4	105234283	105234283	A	-	TET2	chr4:105234283:105234283:A:-	True positive
chr4	105234594	105234594	G	A	TET2	chr4:105234594:105234594:G:A	True positive
chr4	105234880	105234880	C	-	TET2	chr4:105234880:105234880:C:-	True positive
chr4	105234912	105234912	C	T	TET2	chr4:105234912:105234912:C:T	True positive
chr4	105235227	105235227	G	-	TET2	chr4:105235227:105235227:G:-	True positive
chr4	105235302	105235312	AAACCTGAGGC	-	TET2	chr4:105235302:105235312:AAACCTGAGGC:-	True positive
chr4	105235437	105235437	C	-	TET2	chr4:105235437:105235437:C:-	True positive
chr4	105235590	105235590	C	T	TET2	chr4:105235590:105235590:C:T	True positive
chr4	105235683	105235683	C	-	TET2	chr4:105235683:105235683:C:-	True positive
chr4	105235779	105235779	G	-	TET2	chr4:105235779:105235779:G:-	True positive
chr4	105235912	105235912	C	A	TET2	chr4:105235912:105235912:C:A	True positive
chr4	105235973	105235973	T	A	TET2	chr4:105235973:105235973:T:A	True positive
chr4	105236095	105236095	T	-	TET2	chr4:105236095:105236095:T:-	True positive
chr4	105236172	105236172	C	-	TET2	chr4:105236172:105236172:C:-	True positive
chr4	105236478	105236478	-	T	TET2	chr4:105236478:105236478:-:T	True positive
chr4	105236538	105236538	C	T	TET2	chr4:105236538:105236538:C:T	True positive
chr4	105236623	105236623	C	-	TET2	chr4:105236623:105236623:C:-	False positive
chr4	105236979	105236979	C	-	TET2	chr4:105236979:105236979:C:-	True positive
chr4	105237250	105237251	AT	-	TET2	chr4:105237250:105237251:AT:-	True positive
chr4	105237322	105237322	A	-	TET2	chr4:105237322:105237322:A:-	True positive
chr4	105242912	105242912	T	G	TET2	chr4:105242912:105242912:T:G	True positive
chr4	105242914	105242914	C	G	TET2	chr4:105242914:105242914:C:G	True positive
chr4	105242914	105242914	C	T	TET2	chr4:105242914:105242914:C:T	True positive
chr4	105243584	105243584	C	-	TET2	chr4:105243584:105243584:C:-	True positive
chr4	105243607	105243607	G	A	TET2	chr4:105243607:105243607:G:A	True positive
chr4	105243759	105243759	C	T	TET2	chr4:105243759:105243759:C:T	True positive
chr4	105259628	105259628	C	A	TET2	chr4:105259628:105259628:C:A	True positive
chr4	105259655	105259655	-	TGTG	TET2	chr4:105259655:105259655:-:TGTG	True positive
chr4	105259735	105259736	GG	-	TET2	chr4:105259735:105259736:GG:-	True positive
chr4	105269619	105269619	G	A	TET2	chr4:105269619:105269619:G:A	True positive
chr4	105269646	105269646	G	T	TET2	chr4:105269646:105269646:G:T	True positive
chr4	105272615	105272615	G	A	TET2	chr4:105272615:105272615:G:A	True positive
chr4	105272673	105272674	GT	-	TET2	chr4:105272673:105272674:GT:-	True positive
chr4	105272692	105272692	-	A	TET2	chr4:105272692:105272692:-:A	True positive
chr4	105272735	105272735	C	T	TET2	chr4:105272735:105272735:C:T	True positive
chr4	105272778	105272778	A	-	TET2	chr4:105272778:105272778:A:-	True positive
chr4	105275056	105275056	C	T	TET2	chr4:105275056:105275056:C:T	True positive
chr4	105275418	105275418	C	-	TET2	chr4:105275418:105275418:C:-	True positive
chr4	105275846	105275846	C	-	TET2	chr4:105275846:105275846:C:-	True positive
chr4	105276128	105276128	T	C	TET2	chr4:105276128:105276128:T:C	True positive
chr4	105276407	105276408	GT	-	TET2	chr4:105276407:105276408:GT:-	True positive
chr5	150068324	150068324	T	G	CSF1R	chr5:150068324:150068324:T:G	True positive
chr5	150068325	150068325	G	T	CSF1R	chr5:150068325:150068325:G:T	True positive
chr5	171387983	171387983	T	C	NPM1	chr5:171387983:171387983:T:C	True positive
chr6	78946822	78946822	G	T	PHIP	chr6:78946822:78946822:G:T	True positive
chr6	78997535	78997535	G	T	PHIP	chr6:78997535:78997535:G:T	True positive
chr6	79002015	79002015	G	A	PHIP	chr6:79002015:79002015:G:A	True positive
chr6	79002037	79002037	C	T	PHIP	chr6:79002037:79002037:C:T	True positive
chr6	79025561	79025561	G	C	PHIP	chr6:79025561:79025561:G:C	False positive
chr6	79025978	79025978	G	T	PHIP	chr6:79025978:79025978:G:T	True positive
chr6	79042937	79042937	A	T	PHIP	chr6:79042937:79042937:A:T	True positive
chr6	79060749	79060749	C	A	PHIP	chr6:79060749:79060749:C:A	False positive
chr6	107245580	107245580	G	T	PDSS2	chr6:107245580:107245580:G:T	True positive
chr6	107245603	107245603	G	T	PDSS2	chr6:107245603:107245603:G:T	False positive
chr6	107459105	107459105	C	A	PDSS2	chr6:107459105:107459105:C:A	True positive
chr7	50368018	50368018	C	T	IKZF1	chr7:50368018:50368018:C:T	True positive
chr7	50391783	50391783	G	A	IKZF1	chr7:50391783:50391783:G:A	True positive
chr7	50400439	50400439	C	T	IKZF1	chr7:50400439:50400439:C:T	True positive
chr7	102178601	102178601	G	A	CUX1	chr7:102178601:102178601:G:A	True positive
chr7	102197080	102197080	G	A	CUX1	chr7:102197080:102197080:G:A	True positive
chr7	102201752	102201752	G	C	CUX1	chr7:102201752:102201752:G:C	True positive
chr7	102227583	102227583	T	G	CUX1	chr7:102227583:102227583:T:G	True positive
chr7	102227586	102227586	A	G	CUX1	chr7:102227586:102227586:A:G	True positive
chr7	102227654	102227654	A	G	CUX1	chr7:102227654:102227654:A:G	True positive
chr7	102248450	102248450	A	G	CUX1	chr7:102248450:102248450:A:G	True positive
chr7	102248581	102248581	G	T	CUX1	chr7:102248581:102248581:G:T	True positive
chr7	139405656	139405656	C	T	C7orf55-LUC7L2;LUC7L2	chr7:139405656:139405656:C:T	True positive
chr7	140924660	140924660	C	T	BRAF	chr7:140924660:140924660:C:T	True positive
chr7	148817970	148817970	T	A	EZH2	chr7:148817970:148817970:T:A	True positive
chr7	148826456	148826456	T	A	EZH2	chr7:148826456:148826456:T:A	True positive
chr8	116863249	116863249	G	T	RAD21	chr8:116863249:116863249:G:T	True positive
chr9	5066709	5066709	G	T	JAK2	chr9:5066709:5066709:G:T	True positive
chr9	5069125	5069125	T	C	JAK2	chr9:5069125:5069125:T:C	True positive
chr9	5073770	5073770	G	T	JAK2	chr9:5073770:5073770:G:T	True positive
chr9	5123045	5123045	C	A	JAK2	chr9:5123045:5123045:C:A	True positive
chr9	136496197	136496198	AG	-	NOTCH1	chr9:136496197:136496198:AG:-	True positive
chr9	136496333	136496333	G	-	NOTCH1	chr9:136496333:136496333:G:-	True positive
chr9	136496454	136496454	G	-	NOTCH1	chr9:136496454:136496454:G:-	True positive
chr9	136496886	136496886	C	T	NOTCH1	chr9:136496886:136496886:C:T	True positive
chr9	136504896	136504896	C	G	NOTCH1	chr9:136504896:136504896:C:G	True positive
chr9	136505767	136505767	G	A	NOTCH1	chr9:136505767:136505767:G:A	True positive
chr9	136506781	136506781	C	T	NOTCH1	chr9:136506781:136506781:C:T	True positive
chr9	136506782	136506782	G	A	NOTCH1	chr9:136506782:136506782:G:A	True positive
chr9	136508232	136508232	C	A	NOTCH1	chr9:136508232:136508232:C:A	True positive
chr9	136518784	136518784	C	T	NOTCH1	chr9:136518784:136518784:C:T	False positive
chrX	15325916	15325916	G	T	PIGA	chrX:15325916:15325916:G:T	True positive
chrX	15331896	15331896	C	T	PIGA	chrX:15331896:15331896:C:T	True positive
chrX	15809297	15809297	G	T	ZRSR2	chrX:15809297:15809297:G:T	True positive
chrX	40064499	40064499	G	T	BCOR	chrX:40064499:40064499:G:T	True positive
chrX	40071039	40071039	G	T	BCOR	chrX:40071039:40071039:G:T	True positive
chrX	40075104	40075104	C	G	BCOR	chrX:40075104:40075104:C:G	True positive
chrX	44873934	44873934	G	T	KDM6A	chrX:44873934:44873934:G:T	True positive
chrX	45110171	45110171	C	G	KDM6A	chrX:45110171:45110171:C:G	True positive
chrX	53382241	53382241	G	A	SMC1A	chrX:53382241:53382241:G:A	True positive
chrX	53382510	53382510	G	A	SMC1A	chrX:53382510:53382510:G:A	False positive
chrX	53382510	53382511	GC	AG	SMC1A	chrX:53382510:53382511:GC:AG	False positive
chrX	53382511	53382511	C	G	SMC1A	chrX:53382511:53382511:C:G	False positive
chrX	53394827	53394827	C	A	SMC1A	chrX:53394827:53394827:C:A	True positive
chrX	53405065	53405065	A	G	SMC1A	chrX:53405065:53405065:A:G	True positive
chrX	53411780	53411780	C	T	SMC1A	chrX:53411780:53411780:C:T	True positive
chrX	53412931	53412931	G	A	SMC1A	chrX:53412931:53412931:G:A	True positive
chrX	53412931	53412931	G	C	SMC1A	chrX:53412931:53412931:G:C	True positive
chrX	53413083	53413083	T	A	SMC1A	chrX:53413083:53413083:T:A	True positive
chrX	53414995	53414995	G	T	SMC1A	chrX:53414995:53414995:G:T	True positive
chrX	53421916	53421916	T	G	SMC1A	chrX:53421916:53421916:T:G	False positive
chrX	120253664	120253664	T	G	ZBTB33	chrX:120253664:120253664:T:G	True positive
chrX	120253687	120253687	T	G	ZBTB33	chrX:120253687:120253687:T:G	True positive
chrX	120253863	120253863	C	T	ZBTB33	chrX:120253863:120253863:C:T	True positive
chrX	120254103	120254103	G	T	ZBTB33	chrX:120254103:120254103:G:T	True positive
chrX	120254400	120254402	GAG	-	ZBTB33	chrX:120254400:120254402:GAG:-	False positive
chrX	120254421	120254423	GAT	-	ZBTB33	chrX:120254421:120254423:GAT:-	False positive
chrX	120254901	120254901	T	G	ZBTB33	chrX:120254901:120254901:T:G	True positive
chrX	120254902	120254902	G	A	ZBTB33	chrX:120254902:120254902:G:A	True positive
chrX	124051174	124051174	C	A	STAG2	chrX:124051174:124051174:C:A	False positive
chrX	124061803	124061803	G	T	STAG2	chrX:124061803:124061803:G:T	False positive
chrX	124066182	124066182	G	T	STAG2	chrX:124066182:124066182:G:T	False positive
chrX	124066202	124066202	A	T	STAG2	chrX:124066202:124066202:A:T	False positive
chrX	124068607	124068607	A	G	STAG2	chrX:124068607:124068607:A:G	True positive
chrX	124086751	124086751	G	T	STAG2	chrX:124086751:124086751:G:T	True positive
chrX	124095390	124095390	C	T	STAG2	chrX:124095390:124095390:C:T	True positive
chrX	130012978	130012978	G	A	BCORL1	chrX:130012978:130012978:G:A	True positive
chrX	130013883	130013883	A	C	BCORL1	chrX:130013883:130013883:A:C	False positive
chrX	130013889	130013889	A	C	BCORL1	chrX:130013889:130013889:A:C	False positive
chrX	130013925	130013925	A	C	BCORL1	chrX:130013925:130013925:A:C	False positive
chrX	130013937	130013937	A	C	BCORL1	chrX:130013937:130013937:A:C	False positive
chrX	130013958	130013958	C	G	BCORL1	chrX:130013958:130013958:C:G	True positive
chrX	130014216	130014216	C	T	BCORL1	chrX:130014216:130014216:C:T	True positive
chrX	130015660	130015661	CT	-	BCORL1	chrX:130015660:130015661:CT:-	True positive
chrX	130025057	130025059	AGA	-	BCORL1	chrX:130025057:130025059:AGA:-	False positive
chrX	130034474	130034474	A	T	BCORL1	chrX:130034474:130034474:A:T	False positive
chrX	130034553	130034554	CA	TG	BCORL1	chrX:130034553:130034554:CA:TG	False positive
chrX	130034557	130034557	T	C	BCORL1	chrX:130034557:130034557:T:C	False positive
chrX	134413533	134413533	C	G	PHF6	chrX:134413533:134413533:C:G	True positive
chrX	134415146	134415146	C	A	PHF6	chrX:134415146:134415146:C:A	True positive
chrX	155071546	155071546	C	T	BRCC3	chrX:155071546:155071546:C:T	True positive
chrX	155071551	155071551	G	-	BRCC3	chrX:155071551:155071551:G:-	True positive
chrX	155072340	155072340	C	A	BRCC3	chrX:155072340:155072340:C:A	True positive
chrX	155073381	155073381	G	T	BRCC3	chrX:155073381:155073381:G:T	False positive
chrX	155077183	155077183	G	T	BRCC3	chrX:155077183:155077183:G:T	True positive
chrX	155078647	155078647	G	T	BRCC3	chrX:155078647:155078647:G:T	True positive
chrX	155078665	155078665	A	G	BRCC3	chrX:155078665:155078665:A:G	True positive
chrX	155120145	155120145	G	T	BRCC3	chrX:155120145:155120145:G:T	False positive
chrX	40072831	40072831	-	G	BCOR	chrX:40072831:40072831:-:G	False negative
chr9	136496361	136496361	C	A	NOTCH1	chr9:136496361:136496361:C:A	False negative
chr15	90088702	90088702	C	T	IDH2	chr15:90088702:90088702:C:T	False negative
chr4	105269662	105269662	G	A	TET2	chr4:105269662:105269662:G:A	False negative
chr4	105243621	105243621	C	T	TET2	chr4:105243621:105243621:C:T	False negative
chr17	42323115	42323115	G	A	STAT3	chr17:42323115:42323115:G:A	False negative
chr6	79016593	79016593	G	A	PHIP	chr6:79016593:79016593:G:A	False negative
chr17	7675206	7675206	G	C	TP53	chr17:7675206:7675206:G:C	False negative
chr4	105269625	105269626	AG	-	TET2	chr4:105269625:105269626:AG:-	False negative
chr17	60663262	60663262	C	T	PPM1D	chr17:60663262:60663262:C:T	False negative
chr21	43094475	43094475	T	C	U2AF1	chr21:43094475:43094475:T:C	True positive
chr4	105237007	105237007	-	G	TET2	chr4:105237007:105237007:-:G	False negative
chrX	48794124	48794124	C	T	GATA1	chrX:48794124:48794124:C:T	False negative
chr11	64769553	64769553	C	A	SF1	chr11:64769553:64769553:C:A	False negative
chr4	105269647	105269647	G	A	TET2	chr4:105269647:105269647:G:A	False negative
chr13	32758643	32758643	A	G	PDS5B	chr13:32758643:32758643:A:G	False negative
chr10	87965467	87965467	G	A	PTEN	chr10:87965467:87965467:G:A	False negative
chrX	48791963	48791963	G	C	GATA1	chrX:48791963:48791963:G:C	False negative
chr12	49030977	49030977	G	T	KMT2D	chr12:49030977:49030977:G:T	False negative
chr7	139405656	139405656	C	T	LUC7L2	chr7:139405656:139405656:C:T	True positive
chr16	3740453	3740453	C	T	CREBBP	chr16:3740453:3740453:C:T	False negative
chr12	49037368	49037368	T	G	KMT2D	chr12:49037368:49037368:T:G	False negative
chrX	53409210	53409210	G	C	SMC1A	chrX:53409210:53409210:G:C	False negative
chrX	120253556	120253556	G	T	ZBTB33	chrX:120253556:120253556:G:T	False negative
chr22	30337157	30337157	C	A	SF3A1	chr22:30337157:30337157:C:A	False negative
chr2	25743825	25743825	G	T	ASXL2	chr2:25743825:25743825:G:T	False negative
chr3	136422566	136422566	G	T	STAG1	chr3:136422566:136422566:G:T	False negative
chr1	150961159	150961159	G	A	SETDB1	chr1:150961159:150961159:G:A	False negative
chr1	64883285	64883285	T	G	JAK1	chr1:64883285:64883285:T:G	False negative
chr13	32770749	32770749	-	A	PDS5B	chr13:32770749:32770749:-:A	False negative
chrX	40071093	40071093	C	T	BCOR	chrX:40071093:40071093:C:T	False negative
chr20	32437239	32437239	C	A	ASXL1	chr20:32437239:32437239:C:A	False negative
chr21	43104346	43104346	G	A	U2AF1	chr21:43104346:43104346:G:A	True positive
chr21	43094667	43094667	T	G	U2AF1	chr21:43094667:43094667:T:G	True positive
chr13	32770441	32770441	-	A	PDS5B	chr13:32770441:32770441:-:A	False negative
chr18	44951660	44951660	G	T	SETBP1	chr18:44951660:44951660:G:T	False negative
chr16	67612009	67612009	T	A	CTCF	chr16:67612009:67612009:T:A	False negative
chr16	67612005	67612005	C	A	CTCF	chr16:67612005:67612005:C:A	False negative

## Sheet: Lung
Chr	Start	End	Ref	Alt	Gene.refGene	v_name	group
chr1	36469807	36469807	C	T	CSF3R	chr1:36469807:36469807:C:T	True positive
chr1	43348886	43348886	T	C	MPL	chr1:43348886:43348886:T:C	True positive
chr1	43349322	43349324	CTG	-	MPL	chr1:43349322:43349324:CTG:-	False positive
chr1	64841551	64841551	C	G	JAK1	chr1:64841551:64841551:C:G	True positive
chr1	150960938	150960938	T	G	SETDB1	chr1:150960938:150960938:T:G	False positive
chr1	150963100	150963100	T	A	SETDB1	chr1:150963100:150963100:T:A	True positive
chr1	150963740	150963740	A	C	SETDB1	chr1:150963740:150963740:A:C	True positive
chr10	8058777	8058777	C	G	GATA3	chr10:8058777:8058777:C:G	False positive
chr10	87864101	87864104	GGCT	-	PTEN	chr10:87864101:87864104:GGCT:-	False positive
chr10	87957954	87957954	C	G	PTEN	chr10:87957954:87957954:C:G	True positive
chr10	87960926	87960926	C	A	PTEN	chr10:87960926:87960926:C:A	False positive
chr10	110578701	110578701	G	T	SMC3	chr10:110578701:110578701:G:T	True positive
chr10	110599799	110599799	G	A	SMC3	chr10:110599799:110599799:G:A	True positive
chr10	110602156	110602156	C	T	SMC3	chr10:110602156:110602156:C:T	True positive
chr10	110604235	110604235	G	A	SMC3	chr10:110604235:110604235:G:A	True positive
chr11	32399973	32399973	G	A	WT1	chr11:32399973:32399973:G:A	True positive
chr11	32428580	32428580	C	A	WT1	chr11:32428580:32428580:C:A	True positive
chr11	32434897	32434897	T	C	WT1	chr11:32434897:32434897:T:C	True positive
chr11	32435073	32435075	GCC	-	WT1	chr11:32435073:32435075:GCC:-	False positive
chr11	64770340	64770340	C	T	SF1	chr11:64770340:64770340:C:T	True positive
chr11	118436717	118436717	A	C	KMT2A	chr11:118436717:118436717:A:C	False positive
chr11	118505589	118505589	A	C	KMT2A	chr11:118505589:118505589:A:C	True positive
chr11	118506493	118506493	C	T	KMT2A	chr11:118506493:118506493:C:T	True positive
chr11	119285023	119285023	G	A	CBL	chr11:119285023:119285023:G:A	True positive
chr12	11885968	11885968	C	T	ETV6	chr12:11885968:11885968:C:T	True positive
chr12	25215531	25215533	CAC	-	KRAS	chr12:25215531:25215533:CAC:-	False positive
chr12	49030924	49030924	G	T	KMT2D	chr12:49030924:49030924:G:T	True positive
chr12	49031925	49031925	T	A	KMT2D	chr12:49031925:49031925:T:A	True positive
chr12	49034623	49034624	TA	CG	KMT2D	chr12:49034623:49034624:TA:CG	False positive
chr12	49037986	49037986	C	T	KMT2D	chr12:49037986:49037986:C:T	True positive
chr12	49038753	49038753	A	C	KMT2D	chr12:49038753:49038753:A:C	False positive
chr12	49038760	49038760	C	G	KMT2D	chr12:49038760:49038760:C:G	False positive
chr12	49038766	49038766	G	T	KMT2D	chr12:49038766:49038766:G:T	False positive
chr12	49039473	49039473	G	-	KMT2D	chr12:49039473:49039473:G:-	True positive
chr12	49040623	49040623	A	C	KMT2D	chr12:49040623:49040623:A:C	False positive
chr12	49041367	49041367	A	C	KMT2D	chr12:49041367:49041367:A:C	False positive
chr12	49042323	49042323	C	T	KMT2D	chr12:49042323:49042323:C:T	False positive
chr12	49046091	49046091	C	T	KMT2D	chr12:49046091:49046091:C:T	True positive
chr12	49048729	49048731	TCC	-	KMT2D	chr12:49048729:49048731:TCC:-	False positive
chr12	49051150	49051150	G	-	KMT2D	chr12:49051150:49051150:G:-	True positive
chr12	49051193	49051193	T	G	KMT2D	chr12:49051193:49051193:T:G	False positive
chr12	49051272	49051272	A	T	KMT2D	chr12:49051272:49051272:A:T	False positive
chr12	49051274	49051274	T	G	KMT2D	chr12:49051274:49051274:T:G	False positive
chr12	49051679	49051679	T	G	KMT2D	chr12:49051679:49051679:T:G	False positive
chr12	49051753	49051753	T	G	KMT2D	chr12:49051753:49051753:T:G	False positive
chr12	49051760	49051760	T	G	KMT2D	chr12:49051760:49051760:T:G	False positive
chr12	49053056	49053056	C	T	KMT2D	chr12:49053056:49053056:C:T	True positive
chr12	112482168	112482168	A	G	PTPN11	chr12:112482168:112482168:A:G	True positive
chr13	28023394	28023394	C	A	FLT3	chr13:28023394:28023394:C:A	True positive
chr13	28049745	28049745	G	T	FLT3	chr13:28049745:28049745:G:T	True positive
chr13	32732102	32732102	G	A	PDS5B	chr13:32732102:32732102:G:A	False positive
chr13	32732125	32732125	C	A	PDS5B	chr13:32732125:32732125:C:A	False positive
chr13	32755933	32755933	T	G	PDS5B	chr13:32755933:32755933:T:G	True positive
chr13	32758206	32758206	C	T	PDS5B	chr13:32758206:32758206:C:T	True positive
chr15	90088702	90088702	C	T	IDH2	chr15:90088702:90088702:C:T	True positive
chr15	90088703	90088703	G	C	IDH2	chr15:90088703:90088703:G:C	True positive
chr16	3728469	3728469	A	-	CREBBP	chr16:3728469:3728469:A:-	True positive
chr16	3729135	3729137	TGC	-	CREBBP	chr16:3729135:3729137:TGC:-	False positive
chr16	3729180	3729180	A	C	CREBBP	chr16:3729180:3729180:A:C	False positive
chr16	3729256	3729256	T	G	CREBBP	chr16:3729256:3729256:T:G	False positive
chr16	3850680	3850680	T	C	CREBBP	chr16:3850680:3850680:T:C	True positive
chr16	67620743	67620743	C	A	CTCF	chr16:67620743:67620743:C:A	True positive
chr16	67620778	67620778	G	A	CTCF	chr16:67620778:67620778:G:A	True positive
chr17	1651120	1651120	A	G	PRPF8	chr17:1651120:1651120:A:G	True positive
chr17	1653782	1653782	C	A	PRPF8	chr17:1653782:1653782:C:A	True positive
chr17	1676637	1676637	G	T	PRPF8	chr17:1676637:1676637:G:T	True positive
chr17	7673796	7673796	C	T	TP53	chr17:7673796:7673796:C:T	True positive
chr17	7673829	7673829	-	GATTACCACTACTTCCCAGTG	TP53	chr17:7673829:7673829:-:GATTACCACTACTTCCCAGTG	False positive
chr17	7674230	7674230	C	T	TP53	chr17:7674230:7674230:C:T	True positive
chr17	7674872	7674872	T	C	TP53	chr17:7674872:7674872:T:C	True positive
chr17	7676040	7676040	C	G	TP53	chr17:7676040:7676040:C:G	True positive
chr17	31200558	31200558	T	C	NF1	chr17:31200558:31200558:T:C	True positive
chr17	31214524	31214524	A	G	NF1	chr17:31214524:31214524:A:G	True positive
chr17	31327764	31327764	T	A	NF1	chr17:31327764:31327764:T:A	True positive
chr17	31966150	31966150	G	T	SUZ12	chr17:31966150:31966150:G:T	False positive
chr17	39765941	39765941	A	G	IKZF3	chr17:39765941:39765941:A:G	True positive
chr17	60656802	60656802	T	-	PPM1D	chr17:60656802:60656802:T:-	True positive
chr17	60656839	60656839	A	T	PPM1D	chr17:60656839:60656839:A:T	True positive
chr17	60663011	60663030	CATGGCCAAGGGTGAATTCT	-	PPM1D	chr17:60663011:60663030:CATGGCCAAGGGTGAATTCT:-	True positive
chr17	60663148	60663148	-	A	PPM1D	chr17:60663148:60663148:-:A	True positive
chr17	60663150	60663150	-	C	PPM1D	chr17:60663150:60663150:-:C	True positive
chr17	60663165	60663165	T	-	PPM1D	chr17:60663165:60663165:T:-	True positive
chr17	60663168	60663168	C	-	PPM1D	chr17:60663168:60663168:C:-	True positive
chr17	60663168	60663168	C	A	PPM1D	chr17:60663168:60663168:C:A	True positive
chr17	60663171	60663171	-	A	PPM1D	chr17:60663171:60663171:-:A	True positive
chr17	60663172	60663172	A	T	PPM1D	chr17:60663172:60663172:A:T	True positive
chr17	60663179	60663183	TGACT	-	PPM1D	chr17:60663179:60663183:TGACT:-	True positive
chr17	60663274	60663274	A	T	PPM1D	chr17:60663274:60663274:A:T	True positive
chr17	60663292	60663292	-	AAATG	PPM1D	chr17:60663292:60663292:-:AAATG	True positive
chr17	60663346	60663346	T	-	PPM1D	chr17:60663346:60663346:T:-	False positive
chr17	60663445	60663445	C	T	PPM1D	chr17:60663445:60663445:C:T	True positive
chr17	60663448	60663448	C	T	PPM1D	chr17:60663448:60663448:C:T	True positive
chr17	65056350	65056351	CG	-	GNA13	chr17:65056350:65056351:CG:-	False positive
chr17	76736877	76736877	G	T	SRSF2	chr17:76736877:76736877:G:T	True positive
chr17	76737006	76737007	TT	AA	SRSF2	chr17:76737006:76737007:TT:AA	False positive
chr18	44701788	44701788	A	G	SETBP1	chr18:44701788:44701788:A:G	True positive
chr18	44876706	44876706	A	T	SETBP1	chr18:44876706:44876706:A:T	False positive
chr18	44952539	44952539	G	A	SETBP1	chr18:44952539:44952539:G:A	True positive
chr19	17834715	17834715	G	T	JAK3	chr19:17834715:17834715:G:T	False positive
chr19	17834887	17834887	C	T	JAK3	chr19:17834887:17834887:C:T	True positive
chr19	17843477	17843477	T	G	JAK3	chr19:17843477:17843477:T:G	False positive
chr19	17844312	17844312	C	T	JAK3	chr19:17844312:17844312:C:T	True positive
chr19	33302213	33302213	T	G	CEBPA	chr19:33302213:33302213:T:G	False positive
chr19	33302263	33302263	G	C	CEBPA	chr19:33302263:33302263:G:C	False positive
chr2	25234298	25234298	T	C	DNMT3A	chr2:25234298:25234298:T:C	True positive
chr2	25234307	25234307	G	A	DNMT3A	chr2:25234307:25234307:G:A	True positive
chr2	25234307	25234307	G	C	DNMT3A	chr2:25234307:25234307:G:C	True positive
chr2	25234339	25234339	C	A	DNMT3A	chr2:25234339:25234339:C:A	True positive
chr2	25234373	25234373	C	T	DNMT3A	chr2:25234373:25234373:C:T	True positive
chr2	25234374	25234374	G	A	DNMT3A	chr2:25234374:25234374:G:A	True positive
chr2	25235726	25235726	A	G	DNMT3A	chr2:25235726:25235726:A:G	True positive
chr2	25235739	25235740	TT	-	DNMT3A	chr2:25235739:25235740:TT:-	True positive
chr2	25235792	25235792	T	C	DNMT3A	chr2:25235792:25235792:T:C	True positive
chr2	25236960	25236960	A	T	DNMT3A	chr2:25236960:25236960:A:T	True positive
chr2	25239137	25239137	T	C	DNMT3A	chr2:25239137:25239137:T:C	True positive
chr2	25239148	25239148	T	-	DNMT3A	chr2:25239148:25239148:T:-	True positive
chr2	25239149	25239149	T	C	DNMT3A	chr2:25239149:25239149:T:C	True positive
chr2	25239149	25239149	T	G	DNMT3A	chr2:25239149:25239149:T:G	True positive
chr2	25239151	25239151	C	A	DNMT3A	chr2:25239151:25239151:C:A	True positive
chr2	25239199	25239199	A	G	DNMT3A	chr2:25239199:25239199:A:G	True positive
chr2	25240303	25240303	T	C	DNMT3A	chr2:25240303:25240303:T:C	True positive
chr2	25240306	25240306	A	C	DNMT3A	chr2:25240306:25240306:A:C	True positive
chr2	25240313	25240313	G	A	DNMT3A	chr2:25240313:25240313:G:A	True positive
chr2	25240359	25240359	A	-	DNMT3A	chr2:25240359:25240359:A:-	True positive
chr2	25240360	25240360	A	G	DNMT3A	chr2:25240360:25240360:A:G	True positive
chr2	25240370	25240370	A	C	DNMT3A	chr2:25240370:25240370:A:C	True positive
chr2	25240379	25240379	G	A	DNMT3A	chr2:25240379:25240379:G:A	True positive
chr2	25240379	25240379	G	T	DNMT3A	chr2:25240379:25240379:G:T	True positive
chr2	25240417	25240417	C	T	DNMT3A	chr2:25240417:25240417:C:T	True positive
chr2	25240420	25240420	T	C	DNMT3A	chr2:25240420:25240420:T:C	True positive
chr2	25240421	25240421	A	C	DNMT3A	chr2:25240421:25240421:A:C	True positive
chr2	25240422	25240422	G	-	DNMT3A	chr2:25240422:25240422:G:-	True positive
chr2	25240427	25240427	C	A	DNMT3A	chr2:25240427:25240427:C:A	True positive
chr2	25240427	25240427	C	T	DNMT3A	chr2:25240427:25240427:C:T	True positive
chr2	25240438	25240438	C	T	DNMT3A	chr2:25240438:25240438:C:T	True positive
chr2	25240655	25240655	G	A	DNMT3A	chr2:25240655:25240655:G:A	True positive
chr2	25240667	25240667	C	T	DNMT3A	chr2:25240667:25240667:C:T	True positive
chr2	25240670	25240670	-	G	DNMT3A	chr2:25240670:25240670:-:G	True positive
chr2	25241591	25241591	C	A	DNMT3A	chr2:25241591:25241591:C:A	True positive
chr2	25241656	25241656	G	C	DNMT3A	chr2:25241656:25241656:G:C	True positive
chr2	25243918	25243918	A	C	DNMT3A	chr2:25243918:25243918:A:C	True positive
chr2	25243924	25243924	A	G	DNMT3A	chr2:25243924:25243924:A:G	True positive
chr2	25243924	25243924	A	T	DNMT3A	chr2:25243924:25243924:A:T	True positive
chr2	25243931	25243931	G	A	DNMT3A	chr2:25243931:25243931:G:A	True positive
chr2	25244177	25244177	G	C	DNMT3A	chr2:25244177:25244177:G:C	True positive
chr2	25244214	25244214	G	A	DNMT3A	chr2:25244214:25244214:G:A	True positive
chr2	25244263	25244263	C	A	DNMT3A	chr2:25244263:25244263:C:A	True positive
chr2	25244266	25244266	G	-	DNMT3A	chr2:25244266:25244266:G:-	True positive
chr2	25244559	25244559	C	T	DNMT3A	chr2:25244559:25244559:C:T	True positive
chr2	25244598	25244600	AGT	-	DNMT3A	chr2:25244598:25244600:AGT:-	False positive
chr2	25244626	25244627	CT	-	DNMT3A	chr2:25244626:25244627:CT:-	True positive
chr2	25244647	25244647	G	T	DNMT3A	chr2:25244647:25244647:G:T	True positive
chr2	25245294	25245294	C	A	DNMT3A	chr2:25245294:25245294:C:A	True positive
chr2	25246181	25246181	-	C	DNMT3A	chr2:25246181:25246181:-:C	True positive
chr2	25246220	25246220	-	C	DNMT3A	chr2:25246220:25246220:-:C	True positive
chr2	25246225	25246225	-	TGGCTGG	DNMT3A	chr2:25246225:25246225:-:TGGCTGG	True positive
chr2	25246298	25246298	-	A	DNMT3A	chr2:25246298:25246298:-:A	True positive
chr2	25246660	25246660	-	C	DNMT3A	chr2:25246660:25246660:-:C	True positive
chr2	25246671	25246671	C	T	DNMT3A	chr2:25246671:25246671:C:T	True positive
chr2	25246726	25246726	A	C	DNMT3A	chr2:25246726:25246726:A:C	False positive
chr2	25247122	25247123	AA	-	DNMT3A	chr2:25247122:25247123:AA:-	True positive
chr2	25247127	25247127	G	T	DNMT3A	chr2:25247127:25247127:G:T	True positive
chr2	25247595	25247595	G	T	DNMT3A	chr2:25247595:25247595:G:T	True positive
chr2	25247647	25247647	G	A	DNMT3A	chr2:25247647:25247647:G:A	True positive
chr2	25247663	25247663	C	T	DNMT3A	chr2:25247663:25247663:C:T	True positive
chr2	25247666	25247666	C	T	DNMT3A	chr2:25247666:25247666:C:T	True positive
chr2	25247667	25247667	C	T	DNMT3A	chr2:25247667:25247667:C:T	True positive
chr2	25247685	25247685	G	A	DNMT3A	chr2:25247685:25247685:G:A	True positive
chr2	25247689	25247689	A	C	DNMT3A	chr2:25247689:25247689:A:C	False positive
chr2	25247704	25247704	G	A	DNMT3A	chr2:25247704:25247704:G:A	False positive
chr2	25247715	25247715	C	G	DNMT3A	chr2:25247715:25247715:C:G	True positive
chr2	25248129	25248138	ATGCGGGGTC	-	DNMT3A	chr2:25248129:25248138:ATGCGGGGTC:-	True positive
chr2	25282464	25282464	C	-	DNMT3A	chr2:25282464:25282464:C:-	True positive
chr2	25742281	25742281	G	T	ASXL2	chr2:25742281:25742281:G:T	True positive
chr2	25767661	25767661	A	G	ASXL2	chr2:25767661:25767661:A:G	True positive
chr2	197402110	197402110	T	C	SF3B1	chr2:197402110:197402110:T:C	True positive
chr2	197402647	197402647	G	T	SF3B1	chr2:197402647:197402647:G:T	True positive
chr2	197402760	197402760	G	A	SF3B1	chr2:197402760:197402760:G:A	True positive
chr2	208242041	208242041	G	T	IDH1	chr2:208242041:208242041:G:T	True positive
chr2	208248389	208248389	G	A	IDH1	chr2:208248389:208248389:G:A	True positive
chr20	32358789	32358791	AGA	-	ASXL1	chr20:32358789:32358791:AGA:-	False positive
chr20	32429944	32429946	CAG	-	ASXL1	chr20:32429944:32429946:CAG:-	False positive
chr20	32433312	32433312	C	T	ASXL1	chr20:32433312:32433312:C:T	True positive
chr20	32433561	32433561	A	T	ASXL1	chr20:32433561:32433561:A:T	True positive
chr20	32433714	32433714	A	T	ASXL1	chr20:32433714:32433714:A:T	True positive
chr20	32433732	32433732	C	T	ASXL1	chr20:32433732:32433732:C:T	True positive
chr20	32433789	32433789	G	A	ASXL1	chr20:32433789:32433789:G:A	True positive
chr20	32433855	32433855	-	A	ASXL1	chr20:32433855:32433855:-:A	True positive
chr20	32434483	32434483	-	A	ASXL1	chr20:32434483:32434483:-:A	False positive
chr20	32434600	32434622	CACCACTGCCATAGAGAGGCGGC	-	ASXL1	chr20:32434600:32434622:CACCACTGCCATAGAGAGGCGGC:-	True positive
chr20	32434612	32434612	A	T	ASXL1	chr20:32434612:32434612:A:T	True positive
chr20	32434772	32434785	GTACGTCAGATCTA	-	ASXL1	chr20:32434772:32434785:GTACGTCAGATCTA:-	True positive
chr20	32434909	32434909	C	T	ASXL1	chr20:32434909:32434909:C:T	True positive
chr20	32435036	32435036	T	A	ASXL1	chr20:32435036:32435036:T:A	True positive
chr20	32435134	32435134	C	-	ASXL1	chr20:32435134:32435134:C:-	True positive
chr20	58853530	58853530	G	T	GNAS	chr20:58853530:58853530:G:T	True positive
chr20	58854519	58854519	C	A	GNAS	chr20:58854519:58854519:C:A	True positive
chr20	58854909	58854909	G	A	GNAS	chr20:58854909:58854909:G:A	True positive
chr20	58891853	58891855	CTG	-	GNAS	chr20:58891853:58891855:CTG:-	False positive
chr21	34792311	34792311	G	C	RUNX1	chr21:34792311:34792311:G:C	False positive
chr21	34792313	34792313	T	C	RUNX1	chr21:34792313:34792313:T:C	False positive
chr21	43094667	43094667	T	G	U2AF1;U2AF1L5	chr21:43094667:43094667:T:G	True positive
chr22	30346488	30346488	G	T	SF3A1	chr22:30346488:30346488:G:T	True positive
chr22	41117723	41117723	G	A	EP300	chr22:41117723:41117723:G:A	True positive
chr22	41168458	41168458	C	G	EP300	chr22:41168458:41168458:C:G	True positive
chr22	41178034	41178034	A	T	EP300	chr22:41178034:41178034:A:T	False positive
chr22	41178375	41178377	CAG	-	EP300	chr22:41178375:41178377:CAG:-	False positive
chr22	41178535	41178535	C	A	EP300	chr22:41178535:41178535:C:A	True positive
chr3	38138795	38138795	G	A	MYD88	chr3:38138795:38138795:G:A	True positive
chr3	38138833	38138833	G	A	MYD88	chr3:38138833:38138833:G:A	False positive
chr3	105659132	105659132	C	A	CBLB	chr3:105659132:105659132:C:A	True positive
chr3	105702381	105702381	G	T	CBLB	chr3:105702381:105702381:G:T	True positive
chr4	54727287	54727287	G	T	KIT	chr4:54727287:54727287:G:T	True positive
chr4	105234042	105234042	C	T	TET2	chr4:105234042:105234042:C:T	True positive
chr4	105234359	105234359	A	-	TET2	chr4:105234359:105234359:A:-	True positive
chr4	105234594	105234594	G	A	TET2	chr4:105234594:105234594:G:A	True positive
chr4	105234621	105234621	-	A	TET2	chr4:105234621:105234621:-:A	True positive
chr4	105234795	105234795	C	G	TET2	chr4:105234795:105234795:C:G	False positive
chr4	105234804	105234804	C	G	TET2	chr4:105234804:105234804:C:G	False positive
chr4	105235260	105235260	C	T	TET2	chr4:105235260:105235260:C:T	True positive
chr4	105236214	105236214	C	T	TET2	chr4:105236214:105236214:C:T	True positive
chr4	105236263	105236263	-	ATT	TET2	chr4:105236263:105236263:-:ATT	False positive
chr4	105236270	105236283	TGGCCAGACTAAAG	-	TET2	chr4:105236270:105236283:TGGCCAGACTAAAG:-	True positive
chr4	105236656	105236657	AT	-	TET2	chr4:105236656:105236657:AT:-	True positive
chr4	105236739	105236739	C	T	TET2	chr4:105236739:105236739:C:T	True positive
chr4	105236951	105236951	G	A	TET2	chr4:105236951:105236951:G:A	True positive
chr4	105241384	105241384	G	T	TET2	chr4:105241384:105241384:G:T	True positive
chr4	105242865	105242865	-	A	TET2	chr4:105242865:105242865:-:A	True positive
chr4	105243710	105243710	C	-	TET2	chr4:105243710:105243710:C:-	True positive
chr4	105259627	105259627	G	A	TET2	chr4:105259627:105259627:G:A	True positive
chr4	105261771	105261771	G	T	TET2	chr4:105261771:105261771:G:T	True positive
chr4	105269618	105269618	T	G	TET2	chr4:105269618:105269618:T:G	True positive
chr4	105269671	105269671	C	T	TET2	chr4:105269671:105269671:C:T	True positive
chr4	105269673	105269673	G	A	TET2	chr4:105269673:105269673:G:A	True positive
chr4	105272610	105272632	CTGAGGATGAGCAGCTTCACGTT	-	TET2	chr4:105272610:105272632:CTGAGGATGAGCAGCTTCACGTT:-	True positive
chr4	105275294	105275301	TGAACTTC	-	TET2	chr4:105275294:105275301:TGAACTTC:-	True positive
chr4	105275843	105275843	A	G	TET2	chr4:105275843:105275843:A:G	True positive
chr4	105275900	105275900	T	G	TET2	chr4:105275900:105275900:T:G	True positive
chr4	105275957	105275957	T	A	TET2	chr4:105275957:105275957:T:A	True positive
chr4	105276088	105276090	GGG	-	TET2	chr4:105276088:105276090:GGG:-	False positive
chr4	105276119	105276119	C	A	TET2	chr4:105276119:105276119:C:A	True positive
chr6	78946052	78946052	C	T	PHIP	chr6:78946052:78946052:C:T	True positive
chr6	78946103	78946103	G	A	PHIP	chr6:78946103:78946103:G:A	True positive
chr6	78946150	78946150	A	T	PHIP	chr6:78946150:78946150:A:T	True positive
chr6	78946184	78946184	G	A	PHIP	chr6:78946184:78946184:G:A	True positive
chr6	78970845	78970845	G	A	PHIP	chr6:78970845:78970845:G:A	True positive
chr6	79060737	79060737	-	A	PHIP	chr6:79060737:79060737:-:A	True positive
chr7	50391847	50391847	G	A	IKZF1	chr7:50391847:50391847:G:A	True positive
chr7	101816041	101816041	A	C	CUX1	chr7:101816041:101816041:A:C	False positive
chr7	101816053	101816053	T	G	CUX1	chr7:101816053:101816053:T:G	False positive
chr7	102197109	102197110	GC	-	CUX1	chr7:102197109:102197110:GC:-	True positive
chr7	102202106	102202106	G	A	CUX1	chr7:102202106:102202106:G:A	True positive
chr7	140924604	140924609	CGGCGC	-	BRAF	chr7:140924604:140924609:CGGCGC:-	False positive
chr8	116848977	116848989	TTGTTCCATCTTC	-	RAD21	chr8:116848977:116848989:TTGTTCCATCTTC:-	True positive
chr8	116857375	116857375	C	A	RAD21	chr8:116857375:116857375:C:A	True positive
chr8	116857423	116857423	C	A	RAD21	chr8:116857423:116857423:C:A	True positive
chr8	116863253	116863253	T	-	RAD21	chr8:116863253:116863253:T:-	True positive
chr8	116866630	116866630	C	A	RAD21	chr8:116866630:116866630:C:A	True positive
chr8	116866690	116866690	G	C	RAD21	chr8:116866690:116866690:G:C	True positive
chr9	5029808	5029808	G	T	JAK2	chr9:5029808:5029808:G:T	True positive
chr9	5073770	5073770	G	T	JAK2	chr9:5073770:5073770:G:T	True positive
chr9	136496216	136496216	G	C	NOTCH1	chr9:136496216:136496216:G:C	True positive
chr9	136497009	136497010	TG	CA	NOTCH1	chr9:136497009:136497010:TG:CA	False positive
chr9	136497015	136497016	GG	CC	NOTCH1	chr9:136497015:136497016:GG:CC	False positive
chr9	136497021	136497022	TG	CA	NOTCH1	chr9:136497021:136497022:TG:CA	False positive
chr9	136503188	136503188	C	T	NOTCH1	chr9:136503188:136503188:C:T	True positive
chr9	136504725	136504726	CA	TC	NOTCH1	chr9:136504725:136504726:CA:TC	False positive
chr9	136504732	136504733	GA	TG	NOTCH1	chr9:136504732:136504733:GA:TG	False positive
chr9	136505524	136505524	C	A	NOTCH1	chr9:136505524:136505524:C:A	False positive
chr9	136505529	136505529	T	G	NOTCH1	chr9:136505529:136505529:T:G	False positive
chr9	136505532	136505532	T	A	NOTCH1	chr9:136505532:136505532:T:A	False positive
chr9	136505535	136505535	C	G	NOTCH1	chr9:136505535:136505535:C:G	False positive
chr9	136505538	136505538	T	G	NOTCH1	chr9:136505538:136505538:T:G	False positive
chr9	136506582	136506582	C	T	NOTCH1	chr9:136506582:136506582:C:T	True positive
chr9	136506909	136506909	G	-	NOTCH1	chr9:136506909:136506909:G:-	False positive
chr9	136506914	136506914	T	C	NOTCH1	chr9:136506914:136506914:T:C	True positive
chr9	136506932	136506932	C	T	NOTCH1	chr9:136506932:136506932:C:T	True positive
chr9	136515563	136515564	GA	TG	NOTCH1	chr9:136515563:136515564:GA:TG	False positive
chr9	136515581	136515581	G	C	NOTCH1	chr9:136515581:136515581:G:C	True positive
chrX	15822745	15822745	C	T	ZRSR2	chrX:15822745:15822745:C:T	True positive
chrX	15823033	15823033	A	-	ZRSR2	chrX:15823033:15823033:A:-	True positive
chrX	40055494	40055494	C	T	BCOR	chrX:40055494:40055494:C:T	True positive
chrX	40064339	40064339	T	C	BCOR	chrX:40064339:40064339:T:C	True positive
chrX	40071008	40071008	T	C	BCOR	chrX:40071008:40071008:T:C	True positive
chrX	45061379	45061379	A	T	KDM6A	chrX:45061379:45061379:A:T	True positive
chrX	45069852	45069852	C	A	KDM6A	chrX:45069852:45069852:C:A	True positive
chrX	48791961	48791961	G	A	GATA1	chrX:48791961:48791961:G:A	True positive
chrX	48792326	48792326	C	A	GATA1	chrX:48792326:48792326:C:A	True positive
chrX	48793890	48793891	GC	CT	GATA1	chrX:48793890:48793891:GC:CT	False positive
chrX	48793913	48793913	G	T	GATA1	chrX:48793913:48793913:G:T	True positive
chrX	48793946	48793946	G	A	GATA1	chrX:48793946:48793946:G:A	True positive
chrX	53396235	53396235	G	A	SMC1A	chrX:53396235:53396235:G:A	True positive
chrX	53403622	53403622	G	T	SMC1A	chrX:53403622:53403622:G:T	True positive
chrX	53405076	53405076	C	A	SMC1A	chrX:53405076:53405076:C:A	False positive
chrX	53405077	53405077	G	A	SMC1A	chrX:53405077:53405077:G:A	True positive
chrX	53405389	53405389	T	-	SMC1A	chrX:53405389:53405389:T:-	False positive
chrX	53409496	53409496	A	G	SMC1A	chrX:53409496:53409496:A:G	True positive
chrX	120253527	120253527	G	A	ZBTB33	chrX:120253527:120253527:G:A	True positive
chrX	120253586	120253586	C	-	ZBTB33	chrX:120253586:120253586:C:-	True positive
chrX	120254290	120254290	C	A	ZBTB33	chrX:120254290:120254290:C:A	True positive
chrX	120254400	120254402	GAG	-	ZBTB33	chrX:120254400:120254402:GAG:-	False positive
chrX	120254406	120254406	G	A	ZBTB33	chrX:120254406:120254406:G:A	False positive
chrX	120254421	120254423	GAT	-	ZBTB33	chrX:120254421:120254423:GAT:-	False positive
chrX	120254900	120254900	C	-	ZBTB33	chrX:120254900:120254900:C:-	False positive
chrX	120255094	120255094	T	C	ZBTB33	chrX:120255094:120255094:T:C	True positive
chrX	120255130	120255130	T	G	ZBTB33	chrX:120255130:120255130:T:G	True positive
chrX	120255181	120255181	G	A	ZBTB33	chrX:120255181:120255181:G:A	True positive
chrX	124049005	124049005	C	A	STAG2	chrX:124049005:124049005:C:A	True positive
chrX	124056136	124056136	A	G	STAG2	chrX:124056136:124056136:A:G	True positive
chrX	124066202	124066202	A	T	STAG2	chrX:124066202:124066202:A:T	False positive
chrX	124066210	124066210	G	T	STAG2	chrX:124066210:124066210:G:T	False positive
chrX	124083530	124083530	C	T	STAG2	chrX:124083530:124083530:C:T	True positive
chrX	124086687	124086688	GC	-	STAG2	chrX:124086687:124086688:GC:-	True positive
chrX	130013889	130013889	A	C	BCORL1	chrX:130013889:130013889:A:C	False positive
chrX	130015418	130015418	C	G	BCORL1	chrX:130015418:130015418:C:G	True positive
chrX	130025134	130025134	G	A	BCORL1	chrX:130025134:130025134:G:A	True positive
chrX	155078684	155078687	TGTT	-	BRCC3	chrX:155078684:155078687:TGTT:-	True positive
chr11	119278272	119278272	G	A	CBL	chr11:119278272:119278272:G:A	False negative
chr2	25234380	25234380	T	C	DNMT3A	chr2:25234380:25234380:T:C	False negative
chr2	25236968	25236968	G	A	DNMT3A	chr2:25236968:25236968:G:A	False negative
chr11	119278272	119278272	G	T	CBL	chr11:119278272:119278272:G:T	False negative
chr13	32770441	32770441	-	A	PDS5B	chr13:32770441:32770441:-:A	False negative
chr21	43094667	43094667	T	G	U2AF1	chr21:43094667:43094667:T:G	True positive
chr17	31200587	31200587	G	T	NF1	chr17:31200587:31200587:G:T	False negative
chr13	32770749	32770749	-	A	PDS5B	chr13:32770749:32770749:-:A	False negative
chrX	40073694	40073694	T	G	BCOR	chrX:40073694:40073694:T:G	False negative
chr17	31169939	31169939	T	A	NF1	chr17:31169939:31169939:T:A	False negative
